# Supplementary material for: Classification of early age facial growth pattern and identification of the genetic basis in two Korean populations
Source: Sci Rep. 2022 Aug 15;12:13828. doi: 10.1038/s41598-022-18127-6 (PMC9378761; doi:10.1038/s41598-022-18127-6)
Supplement: Supplementary file 1 — Supplementary Information. [file 41598_2022_18127_MOESM1_ESM.zip]

Archive with 9 entries (9 files):
- Supplementary Figure 1.docx
- Supplementary Figure 2.docx
- Supplementary Figure 3.docx
- Supplementary Figure 4.pptx
- Supplementary Table 1.xlsx
- Supplementary Table 2. .xlsx
- Supplementary Table 3.xlsx
- Supplementary Table 4.xlsx
- Supplementary Table 5.xlsx
