# Supplementary material for: Classification of early age facial growth pattern and identification of the genetic basis in two Korean populations
Source: Sci Rep. 2022 Aug 15;12:13828. doi: 10.1038/s41598-022-18127-6 (PMC9378761; doi:10.1038/s41598-022-18127-6)
Supplement: Supplementary file 1 — Supplementary Information. [file 41598_2022_18127_MOESM1_ESM.zip › Supplementary Table 1.xlsx]

## Sheet: Sheet1 (3)
	Supplementary Table 1. Collected Photograph Summary
	POP1					POP2
	Current Studio Photographs	ID	current age	past photos (n)	past age	Current Studio Photographs	ID	current age	past photos (n)	past age
	172	POP1-1	20	6	11,13,15,18,19,20	100	POP2-1	19	6	2, 4, 6, 10, 11, 18
		POP1-2	19	9	7,8,11,12,13,14,18,19		POP2-2	21	6	1, 4, 6, 8, 10, 18
		POP1-3	19	5	1,2,3,12,18		POP2-3	21	6	1, 3, 7, 9, 12, 21
		POP1-4	20	6	1,2,3,8,18,20		POP2-4	19	6	0, 4, 6, 10, 15, 17
		POP1-5	19	5	3,6,10,15,18		POP2-5	20	6	0, 2, 6, 10, 16, 18
		POP1-6	19	5	3,6,8,16,18		POP2-6	19	6	0, 3, 6, 8, 12, 19
		POP1-7	20	6	5,9,12,15,18,20		POP2-7	20	6	0, 3, 6, 8, 14, 18
		POP1-8	19	3	5,12,18		POP2-8	21	6	1, 4, 6, 10, 13, 19
		POP1-9	20	7	1,3,7,17,18,19,20		POP2-9	19	6	1, 4, 7, 10, 13, 17
		POP1-10	19	5	4,12,14,18,19		POP2-10	20	6	0, 2, 6, 9, 14, 19
		POP1-11	20	4	5,15,18,20		POP2-11	21	6	0, 4, 6, 10, 12, 18
		POP1-12	20	9	1,3,4,7,12,13,18,20		POP2-12	20	6	0 2, 6, 8, 14, 19
		POP1-13	19	5	5,14,16,18,19		POP2-13	20	6	0, 4, 6, 9, 14, 18
		POP1-14	20	5	1,5,9,18,20		POP2-14	20	6	0, 4, 6, 8, 13, 19
		POP1-15	20	4	5,11,18,20		POP2-15	19	6	1, 4, 6, 8, 12, 19
		POP1-16	19	4	1,6,14,18		POP2-16	19	6	0, 4, 6, 9, 12, 18
		POP1-17	19	5	3,5,13,15,18		POP2-17	21	6	0, 3, 6, 8, 14, 16
		POP1-18	20	6	5,7,17,18,19,20		POP2-18	21	6	0, ,2, 7, 9, 13, 16
		POP1-19	19	8	2,3,5,6,12,14,16,18		POP2-19	20	6	0, 5, 7, 9, 11, 18
		POP1-20	19	3	2,10,18		POP2-20	21	6	0, 2, 6, 9, 13, 18
		POP1-21	20	7	1,2,7,13,14,18,20		POP2-21	19	6	0, 2, 6, 9, 13, 16
		POP1-22	18	4	1,5,12,18		POP2-22	20	6	0, 2, 5, 8, 12, 19
		POP1-23	19	4	4,6,11,18		POP2-23	20	6	0, 2, 5, 8, 13, 19
		POP1-24	19	4	1,5,16,18		POP2-24	19	6	2, 4, 6, 9, 13, 18
		POP1-25	19	7	5,6,13,14,17,18,19		POP2-25	19	6	0, 4, 6, 8, 11, 19
		POP1-26	19	3	8,13,18		POP2-26	20	6	1, 4, 6, 9, 13, 18
		POP1-27	19	4	7,10,13,18		POP2-27	20	6	0, 3, 5, 9, 13, 19
		POP1-28	19	4	1,6,14,18		POP2-28	21	6	1, 2, 7, 10, 13, 16
		POP1-29	18	5	1,4,7,13,18		POP2-29	21	6	0, 2, 6, 8, 10, 18
		POP1-30	9	6	1,4,7,11,15,18		POP2-30	20	6	0, 4, 6, 10, 13, 20
		POP1-31	19	5	14,15,17,18,19		POP2-31	21	6	1, 4, 7, 9, 13, 15
		POP1-32	19	6	7,8,10,14,17,18		POP2-32	20	6	0, 4, 6, 9, 14, 18
		POP1-33	20	6	11,13,15,18,19,20		POP2-33	21	6	1, 2, 5, 8, 14, 20
		POP1-34	19	9	7,8,11,12,13,14,18,19		POP2-34	20	6	1, 5, 7, 11, 14, 19
		POP1-35	19	5	1,11,12,14,19		POP2-35	21	6	0, 4, 7, 9, 12, 19
		POP1-36	19	4	1,8,14,19		POP2-36	20	6	1, 3, 6, 9, 13, 17
		POP1-37	20	5	3,10,14,19,20		POP2-37	20	6	2, 5, 7, 9, 14, 19
		POP1-38	20	9	1,6,7,8,11,14,15,19,20		POP2-38	19	6	1, 3, 6, 8, 14, 18
		POP1-39	19	4	5,9,12,19		POP2-39	20	6	1, 3, 5, 9, 11, 18
		POP1-40	19	6	1,6,7,8,13,19		POP2-40	20	6	1, 3, 8, 10, 11, 18
		POP1-41	20	4	11,16,19,20		POP2-41	19	6	1, 2, 6, 9, 12, 17
		POP1-42	20	7	1,3,7,17,18,19,20		POP2-42	19	6	0, 4, 7, 8, 15, 19
		POP1-43	19	5	4,12,14,18,19		POP2-43	20	6	1, 2, 6, 8, 12, 18
		POP1-44	19	4	3,7,15,19		POP2-44	19	6	0, 4, 5, 9, 14, 20
		POP1-45	19	4	3,7,15,19		POP2-45	19	6	0, 3, 5, 9, 13, 18
		POP1-46	19	5	5,14,16,18,19		POP2-46	20	6	1, 3, 7, 11, 14, 19
		POP1-47	19	4	1,6,13,19		POP2-47	21	6	1, 4, 7, 9, 12, 17
		POP1-48	20	4	1,8,13,19		POP2-48	20	6	0, 4, 6, 8, 13, 20
		POP1-49	19	5	1,2,8,14,19		POP2-49	21	6	0, 3, 7, 8, 13, 17
		POP1-50	19	5	2,4,7,17,19		POP2-50	19	6	0, 3, 6, 8, 13, 20
		POP1-51	19	5	1,2,8,13,19		POP2-51	21	6	1, 5, 7, 9, 13, 18
		POP1-52	20	6	5,7,17,18,19,20		POP2-52	19	6	1, 4, 6, 8, 12, 18
		POP1-53	20	4	3,14,19,20		POP2-53	21	6	0, 3, 6, 9, 14, 21
		POP1-54	19	6	2,5,6,13,16,19		POP2-54	19	6	1, 4, 7, 8, 14, 18
		POP1-55	20	5	1,5,16,19,20		POP2-55	20	6	2, 4, 7, 12, 14, 18
		POP1-56	19	4	1,8,16,19		POP2-56	21	6	2, 5, 6, 8, 11, 16
		POP1-57	20	4	1,5,13,19		POP2-57	20	6	1, 3, 6, 8, 13, 16
		POP1-58	19	4	4,11,14,19		POP2-58	19	6	1, 3, 6, 9, 11, 18
		POP1-59	20	5	1,12,13,19,20		POP2-59	21	6	1, 5, 7, 9, 12, 18
		POP1-60	19	3	5,14,19		POP2-60	19	6	1, 4, 6, 8, 11, 19
		POP1-61	19	3	2,6,19		POP2-61	19	6	0, 3, 7, 8, 13, 18
		POP1-62	19	7	5,6,13,14,17,18,19		POP2-62	20	6	0, 3, 6, 8, 12, 19
		POP1-63	19	4	2,9,15,19		POP2-63	20	6	1, 3, 6, 9, 14, 18
		POP1-64	19	4	1,7,13,19		POP2-64	20	6	0, 4, 7, 8, 12, 18
		POP1-65	19	5	1,8,16,19		POP2-65	21	6	0, 2, 6, 9, 12, 21
		POP1-66	19	4	2,7,13,19		POP2-66	19	6	0, 3, 6, 9, 13, 20
		POP1-67	19	4	4,10,15,19		POP2-67	19	6	1,5, 10, 13, 16,20
		POP1-68	19	6	3,5,7,13,14,19		POP2-68	21	6	0, 3, 5, 10, 14, 20
		POP1-69	19	5	14,15,17,18,19		POP2-69	21	6	1, 2, 6, 10, 13, 15
		POP1-70	19	5	4,5,12,14,19		POP2-70	21	6	0, 4, 6, 9, 14, 17
		POP1-71	20	3	1,6,19		POP2-71	20	6	0, 4, 7, 8, 14, 18
		POP1-72	19	2	8,19		POP2-72	21	6	0, 2, 5, 8, 15, 18
		POP1-73	20	6	11,13,15,18,19,20		POP2-73	19	6	1, 3, 6, 9, 13, 17
		POP1-74	20	6	1,6,8,11,17,20		POP2-74	20	6	1, 4, 6, 9, 12, 19
		POP1-75	20	8	1,4,6,9,11,12,15,20		POP2-75	21	6	0, 4, 7, 9, 12, 18
		POP1-76	20	6	1,2,12,17,20		POP2-76	19	6	1, 4, 6, 9, 10, 19
		POP1-77	20	4	5,11,17,20		POP2-77	19	6	0, 5, 7, 9, 12, 14
		POP1-78	20	6	1,2,3,8,18,20		POP2-78	19	6	0, 3, 5, 8, 11, 18
		POP1-79	20	5	3,10,14,19,20		POP2-79	19	6	0, 4, 6, 8, 13, 18
		POP1-80	20	9	1,6,7,8,11,14,15,19,20		POP2-80	20	6	1, 3, 6, 9, 12, 19
		POP1-81	20	6	5,9,12,15,18,20		POP2-81	20	6	0, 3, 6, 8, 12, 18
		POP1-82	20	4	3,6,16,20		POP2-82	19	6	0, 2, 6, 8, 12, 21
		POP1-83	20	4	11,16,19,20		POP2-83	21	6	0, 3, 5, 9, 10, 18
		POP1-84	20	7	1,3,7,17,18,19,20		POP2-84	19	6	0, 2, 6, 9, 14, 18
		POP1-85	20	4	4,13,16,20		POP2-85	21	6	0, 2, 6, 9, 14, 20
		POP1-86	20	4	5,15,18,20		POP2-86	21	6	1, 3, 7, 9, 15, 17
		POP1-87	20	6	3,5,7,13,17,20		POP2-87	19	6	0, 3, 6, 8, 12, 15
		POP1-88	20	9	1,3,4,7,12,13,18,20		POP2-88	20	6	1, 2, 6, 8, 13, 19
		POP1-89	20	5	1,5,9,18,20		POP2-89	19	6	1, 3, 6, 8, 12, 18
		POP1-90	20	4	5,11,18,20		POP2-90	20	6	1, 3, 5, 9, 14, 21
		POP1-91	20	3	10,20		POP2-91	19	6	1, 5, 6, 9, 14, 18
		POP1-92	20	5	3,9,14,16,20		POP2-92	20	6	1, 4, 6, 9, 11, 17
		POP1-93	20	6	5,7,17,18,19,20		POP2-93	21	6	0, 4, 6, 9, 15, 18
		POP1-94	20	4	3,14,19,20		POP2-94	21	6	0, 2, 4, 8, 11, 18
		POP1-95	20	5	1,5,16,19,20		POP2-95	21	6	2, 3, 6, 8, 11, 19
		POP1-96	20	7	1,2,7,13,14,18,20		POP2-96	19	6	1, 4, 6, 8, 10, 15
		POP1-97	20	7	1,2,3,11,15,16,20		POP2-97	19	6	0, 2, 6, 8, 13, 21
		POP1-98	20	4	2,8,13,20		POP2-98	20	6	0, 3, 6, 8, 14, 18
		POP1-99	20	4	5,6,17,20		POP2-99	19	6	0, 3, 6, 9, 13, 18
		POP1-100	20	5	1,12,13,19,20		POP2-100	20	6	0, 4, 6, 8, 10, 15
		POP1-101	20	3	5,16,20
		POP1-102	20	4	7,8,15,20
		POP1-103	20	4	5,9,11,20
		POP1-104	20	4	2,6,11,20
		POP1-105	20	2	12,20
		POP1-106	20	5	4,8,14,15,20
		POP1-107	20	3	12,14,20
		POP1-108	20	6	11,13,15,18,19,20
		POP1-109	20	3	3,7,14
		POP1-110	20	8	1,4,6,9,11,12,15,20
		POP1-111	20	5	1,2,3,12,18
		POP1-112	20	9	1,6,7,8,11,14,15,19,20
		POP1-113	19	5	1,8,12,14,17
		POP1-114	20	7	1,3,7,17,18,19,20
		POP1-115	20	4	3,7,15,19
		POP1-116	20	4	3,7,15,19
		POP1-117	20	5	3,9,14,16,20
		POP1-118	19	6	5,7,17,18,19,20
		POP1-119	19	8	2,3,5,6,12,14,16,18
		POP1-120	19	3	2,10,18
		POP1-121	20	5	1,6,14,17
		POP1-122	20	7	1,2,3,11,15,16,20
		POP1-123	20	5	1,4,9,10,15
		POP1-124	20	3	5,14,19
		POP1-125	20	3	1,10,16
		POP1-126	20	4	1,7,13,19
		POP1-127	20	4	3,11,14,15
		POP1-128	19	3	1,4,6
		POP1-129	20	6	7,8,10,14,17,18
		POP1-130	20	6	4,6,9,12,14,17
		POP1-131	20	3	1,6,14
		POP1-132	20	8	1,4,6,9,11,12,15,20
		POP1-133	20	3	1,11,17
		POP1-134	20	4	3,6,16,20
		POP1-135	20	3	5,12,18
		POP1-136	20	6	1,6,7,8,13,19
		POP1-137	20	4	1,6,13,19
		POP1-138	20	4	1,6,14,16
		POP1-139	20	5	1,5,16,19,20
		POP1-140	20	4	1,5,12,18
		POP1-141	20	6	5,7,10,15,16
		POP1-142	20	4	1,3,9,16
		POP1-143	20	3	1,5,11
		POP1-144	20	5	1,4,7,14,17
		POP1-145	20	3	3,10,15
		POP1-146	20	4	2,9,15,19
		POP1-147	20	2	12,20
		POP1-148	20	6	3,5,7,13,14,19
		POP1-149	20	3	5,6,10
		POP1-150	20	4	5,8,9,16
		POP1-151	19	4	2,13,15,17
		POP1-152	20	4	1,10,16,19
		POP1-153	20	5	1,2,8,15,19
		POP1-154	20	7	4,5,13,16,17,18,19
		POP1-155	20	7	4,5,13,16,17,18,19
		POP1-156	20	7	4,5,13,16,17,18,19
		POP1-157	20	7	1,2,3,4,11,19,20
		POP1-158	20	7	1,2,3,4,11,19,20
		POP1-159	20	7	1,2,3,4,11,19,20
		POP1-160	20	5	1,8,9,14,19
		POP1-161	20	5	1,8,9,14,19
		POP1-162	19	5	2,5,11,15,18
		POP1-163	19	5	2,5,11,15,18
		POP1-164	20	7	1,2,3,5,7,16,17
		POP1-165	20	6	1,4,6,9,13,15
		POP1-166	20	4	1,9,10,18
		POP1-167	20	10	1,3,4,7,10,12,13,16,18,19
		POP1-168	20	10	1,3,4,7,10,12,13,16,18,19
		POP1-169	20	9	2,3,4,5,9,13,15,17,20
		POP1-170	20	7	1,2,5,8,13,14,19
		POP1-171	19	6	2,3,9,12,16,19
		POP1-172	20	7	2,5,7,9,12,15,19
