# Supplementary material for: Classification of early age facial growth pattern and identification of the genetic basis in two Korean populations
Source: Sci Rep. 2022 Aug 15;12:13828. doi: 10.1038/s41598-022-18127-6 (PMC9378761; doi:10.1038/s41598-022-18127-6)
Supplement: Supplementary file 1 — Supplementary Information. [file 41598_2022_18127_MOESM1_ESM.zip › Supplementary Table 2. .xlsx]

## Sheet: Participants Characteristics
	Supplementary Table 2. Baseline characteristics of the participant
	Characteristics		POP1				POP2				Combined (POP1&POP2)
	Population (n)		172				100				272
	Gender male (%)		74 (43.02%)				22 (22.00%)				96 (35.29%)
	female (%)		98 (56.98%)				78 (78.00%)				176 (64.71%)
	Age (year, mean±SD)		19.72±1.32				19.95 ± 0.80				19.81 ± 1.16
	Facial area	Phe.	All (mean±SD)	Male (mean±SD)	Female (mean±SD)	p-value(sex)	All (mean±SD)	Male (mean±SD)	Female (mean±SD)	p-value(sex)	All (mean±SD)	Male (mean±SD)	Female (mean±SD)	p-value(sex)
	Intercanthal width	H1	0.607±0.038	0.617±0.04	0.601±0.035	0.00468389	0.593±0.022	0.592±0.026	0.594±0.021	0.703783	0.602±0.034	0.611±0.039	0.597±0.03	0.00147053
	Outercanthal width	H2	1.386±0.047	1.379±0.044	1.391±0.049	0.0916226	1.389±0.023	1.397±0.026	1.387±0.022	0.113175	1.387±0.04	1.383±0.041	1.39±0.04	0.196102
	Interpalpebral superius length	H3	0.99±0.009	0.994±0.005	0.986±0.01	1.97021e-08	0.994±0.005	0.996±0.003	0.994±0.005	0.0302236	0.991±0.008	0.995±0.005	0.99±0.009	8.08534e-07
	Interpalpebral inferius length	H4	1.009±0.009	1.005±0.006	1.013±0.01	1.96704e-08	1.005±0.005	1.003±0.003	1.005±0.005	0.0299893	1.008±0.008	1.004±0.005	1.009±0.009	8.03684e-07
	Left palpebral fissure length	H5	0.389±0.033	0.379±0.034	0.397±0.03	0.000410813	0.401±0.02	0.405±0.024	0.401±0.019	0.310086	0.393±0.029	0.385±0.034	0.398±0.025	0.000350456
	Right palpebral fissure length	H6	0.4±0.034	0.392±0.035	0.407±0.033	0.00398178	0.406±0.02	0.411±0.022	0.405±0.019	0.305466	0.403±0.03	0.396±0.033	0.406±0.028	0.00742464
	Mouth width	H7	0.752±0.068	0.745±0.067	0.757±0.068	0.260628	0.717±0.057	0.751±0.055	0.707±0.053	0.00117534	0.739±0.066	0.747±0.065	0.735±0.067	0.167883
	Nasal width	H8	0.619±0.044	0.635±0.047	0.606±0.036	8.80314e-06	0.625±0.043	0.625±0.033	0.593±0.043	0.00260642	0.612±0.044	0.633±0.045	0.601±0.04	3.57303e-09
	Subnasale to left alare	H9	0.341±0.027	0.347±0.027	0.337±0.026	0.0264859	0.331±0.024	0.344±0.023	0.327±0.022	0.00374811	0.337±0.026	0.346±0.026	0.333±0.025	8.25119e-05
	Subnasale to right alare	H10	0.347±0.028	0.354±0.03	0.341±0.024	0.0014428	0.336±0.023	0.348±0.018	0.333±0.024	0.00785347	0.343±0.027	0.353±0.028	0.337±0.024	3.3733e-06
	Left palpebrale fissure height	V1	0.141±0.024	0.13±0.021	0.149±0.022	1.78773e-07	0.153±0.017	0.137±0.015	0.158±0.015	1.91068e-07	0.145±0.022	0.131±0.021	0.153±0.02	1.2581e-14
	Right palpebrale fissure height	V2	0.141±0.022	0.131±0.02	0.148±0.022	8.91081e-07	0.154±0.019	0.137±0.015	0.159±0.017	8.27711e-07	0.145±0.022	0.132±0.019	0.153±0.02	1.161e-13
	Philtrum height	V3	0.221±0.039	0.233±0.035	0.212±0.04	0.000522306	0.232±0.033	0.26±0.033	0.225±0.029	6.03321e-06	0.225±0.038	0.239±0.037	0.218±0.036	4.91834e-06
	Labiale inferius to pogonion	V4	0.547±0.074	0.575±0.078	0.525±0.062	6.44267e-06	0.474±0.067	0.502±0.064	0.466±0.066	0.0282911	0.52±0.079	0.558±0.082	0.499±0.07	1.39266e-09
	Midendocanthion to labiale superius	V5	0.952±0.067	0.969±0.063	0.938±0.067	0.00266013	0.957±0.059	0.995±0.066	0.946±0.053	0.000545431	0.954±0.064	0.975±0.064	0.942±0.061	3.61078e-05
	Midendocanthion to subnasale	V6	0.73±0.052	0.736±0.049	0.726±0.055	0.218812	0.724±0.047	0.735±0.056	0.721±0.044	0.228943	0.728±0.051	0.736±0.051	0.724±0.051	0.0636215
	Nasal bridge height	V7	0.54±0.055	0.533±0.051	0.544±0.057	0.206696	0.491±0.043	0.483±0.051	0.494±0.04	0.296074	0.522±0.056	0.522±0.055	0.522±0.056	0.992843
	Nasal height	V8	0.762±0.065	0.763±0.066	0.762±0.064	0.88978	0.783±0.047	0.784±0.056	0.782±0.044	0.853403	0.77±0.06	0.768±0.065	0.771±0.057	0.713459
	Midendocanthion to pogonion	V9	1.763±0.106	1.811±0.102	1.728±0.094	2.06687e-07	1.729±0.099	1.797±0.101	1.709±0.09	0.000206842	1.751±0.105	1.807±0.103	1.72±0.093	1.04772e-11
	Nasion to pogonion	V10	1.795±0.11	1.837±0.111	1.764±0.099	1.11262e-05	1.787±0.1	1.846±0.103	1.77±0.093	0.00168106	1.792±0.107	1.839±0.11	1.767±0.096	5.27256e-08
	Subnasale to pogonion	V11	1.033±0.089	1.074±0.083	1.002±0.08	6.3829e-08	1.004±0.082	1.061±0.069	0.988±0.078	0.000164648	1.022±0.088	1.071±0.081	0.996±0.08	2.40719e-12
	All direct measurements were normalized against the distance between the center of left and right irises. (distance between the center of left and right iris = 1)
