# Supplementary material for: Classification of early age facial growth pattern and identification of the genetic basis in two Korean populations
Source: Sci Rep. 2022 Aug 15;12:13828. doi: 10.1038/s41598-022-18127-6 (PMC9378761; doi:10.1038/s41598-022-18127-6)
Supplement: Supplementary file 1 — Supplementary Information. [file 41598_2022_18127_MOESM1_ESM.zip › Supplementary Table 3.xlsx]

## Sheet: Phenotype code
	Supplementary Table 3. Phenotype code of facial growth patterns from 1 to 5.
			Phenotype code (POP1)						Phenotype code (POP2)						Phenotype code (Combined)
	phenotype	gender	1	2	3	4	5	F-test p-value	1	2	3	4	5	F-test p-value	1	2	3	4	5	F-test p-value
	H1	M, n(%)	38 (45.78%)	9 (10.84%)	19 (22.89%)	7 (8.43%)	10 (12.04%)	0.302801	33 (38.82%)	15 (17.64%)	16 (18.82%)	5 (5.88%)	16 (18.82%)	0.0404761	51 (48.57%)	10 (9.52%)	23 (21.9%)	10 (9.52%)	11 (10.47%)	0.219922
		F, n(%)	46 (54.11%)	5 (5.88%)	17 (20%)	11 (12.94%)	6 (7.05%)		64 (82.05%)	5 (6.41%)	5 (6.41%)	4 (5.12%)	-		110 (67.48%)	10 (6.13%)	22 (13.49%)	15 (9.2%)	6 (3.68%)
	H2	M, n(%)	41 (49.39%)	9 (10.84%)	18 (21.68%)	5 (6.02%)	10 (12.04%)	0.450558	29 (34.11%)	23 (27.05%)	16 (18.82%)	5 (5.88%)	12 (14.11%)	0.308709	76 (46.62%)	21 (12.88%)	31 (19.01%)	20 (12.26%)	15 (9.2%)	0.00790157
		F, n(%)	39 (45.88%)	13 (15.29%)	20 (23.52%)	6 (7.05%)	7 (8.23%)		37 (47.43%)	8 (10.25%)	11 (14.1%)	14 (17.94%)	8 (10.25%)		76 (46.62%)	21 (12.88%)	31 (19.01%)	20 (12.26%)	15 (9.2%)
	H3	M, n(%)	13 (15.66%)	6 (7.22%)	19 (22.89%)	12 (14.45%)	33 (39.75%)	0.200504	23 (27.05%)	15 (17.64%)	20 (23.52%)	15 (17.64%)	12 (14.11%)	0.148272	20 (19.04%)	8 (7.61%)	22 (20.95%)	14 (13.33%)	41 (39.04%)	0.140751
		F, n(%)	15 (17.64%)	9 (10.58%)	27 (31.76%)	18 (21.17%)	16 (18.82%)		15 (19.23%)	21 (26.92%)	12 (15.38%)	5 (6.41%)	25 (32.05%)		30 (18.4%)	30 (18.4%)	39 (23.92%)	23 (14.11%)	41 (25.15%)
	H4	M, n(%)	25 (30.12%)	14 (16.86%)	23 (27.71%)	5 (6.02%)	16 (19.27%)	0.165245	3 (3.52%)	9 (10.58%)	22 (25.88%)	16 (18.82%)	35 (41.17%)	0.189216	32 (30.47%)	17 (16.19%)	25 (23.8%)	9 (8.57%)	22 (20.95%)	0.0822351
		F, n(%)	22 (25.88%)	15 (17.64%)	18 (21.17%)	10 (11.76%)	20 (23.52%)		24 (30.76%)	5 (6.41%)	11 (14.1%)	21 (26.92%)	17 (21.79%)		46 (28.22%)	20 (12.26%)	29 (17.79%)	31 (19.01%)	37 (22.69%)
	H5	M, n(%)	22 (26.5%)	11 (13.25%)	24 (28.91%)	7 (8.43%)	19 (22.89%)	0.252003	4 (4.7%)	3 (3.52%)	13 (15.29%)	7 (8.23%)	58 (68.23%)	0.0197927	25 (23.8%)	14 (13.33%)	30 (28.57%)	11 (10.47%)	25 (23.8%)	0.386336
		F, n(%)	19 (22.35%)	17 (20%)	17 (20%)	9 (10.58%)	23 (27.05%)		14 (17.94%)	8 (10.25%)	13 (16.66%)	16 (20.51%)	27 (34.61%)		33 (20.24%)	25 (15.33%)	30 (18.4%)	25 (15.33%)	50 (30.67%)
	H6	M, n(%)	18 (21.68%)	16 (19.27%)	17 (20.48%)	11 (13.25%)	21 (25.3%)	0.0605778	5 (5.88%)	1 (1.17%)	7 (8.23%)	3 (3.52%)	69 (81.17%)	0.00192723	22 (20.95%)	20 (19.04%)	20 (19.04%)	16 (15.23%)	27 (25.71%)	0.0212286
		F, n(%)	16 (18.82%)	15 (17.64%)	16 (18.82%)	7 (8.23%)	31 (36.47%)		13 (16.66%)	20 (25.64%)	9 (11.53%)	16 (20.51%)	20 (25.64%)		29 (17.79%)	35 (21.47%)	25 (15.33%)	23 (14.11%)	51 (31.28%)
	H7	M, n(%)	2 (2.4%)	12 (14.45%)	15 (18.07%)	9 (10.84%)	45 (54.21%)	0.43976	4 (4.7%)	4 (4.7%)	11 (12.94%)	4 (4.7%)	62 (72.94%)	0.372067	3 (2.85%)	13 (12.38%)	16 (15.23%)	11 (10.47%)	62 (59.04%)	0.206602
		F, n(%)	3 (3.52%)	3 (3.52%)	22 (25.88%)	11 (12.94%)	46 (54.11%)		-	2 (2.56%)	5 (6.41%)	20 (25.64%)	51 (65.38%)		3 (1.84%)	5 (3.06%)	27 (16.56%)	31 (19.01%)	97 (59.5%)
	H8	M, n(%)	10 (12.04%)	10 (12.04%)	18 (21.68%)	14 (16.86%)	31 (37.34%)	0.337926	10 (11.76%)	2 (2.35%)	12 (14.11%)	5 (5.88%)	56 (65.88%)	0.111605	13 (12.38%)	14 (13.33%)	20 (19.04%)	16 (15.23%)	42 (40%)	0.447368
		F, n(%)	19 (22.35%)	10 (11.76%)	15 (17.64%)	13 (15.29%)	28 (32.94%)		22 (28.2%)	4 (5.12%)	8 (10.25%)	32 (41.02%)	12 (15.38%)		41 (25.15%)	14 (8.58%)	23 (14.11%)	45 (27.6%)	40 (24.53%)
	H9	M, n(%)	10 (12.04%)	12 (14.45%)	18 (21.68%)	11 (13.25%)	32 (38.55%)	0.467078	5 (5.88%)	5 (5.88%)	9 (10.58%)	13 (15.29%)	53 (62.35%)	0.141251	13 (12.38%)	16 (15.23%)	20 (19.04%)	13 (12.38%)	43 (40.95%)	0.230519
		F, n(%)	11 (12.94%)	9 (10.58%)	18 (21.17%)	14 (16.47%)	33 (38.82%)		22 (28.2%)	4 (5.12%)	8 (10.25%)	32 (41.02%)	12 (15.38%)		33 (20.24%)	13 (7.97%)	26 (15.95%)	46 (28.22%)	45 (27.6%)
	H10	M, n(%)	1 (1.2%)	12 (14.45%)	17 (20.48%)	17 (20.48%)	36 (43.37%)	0.245666	4 (4.7%)	7 (8.23%)	18 (21.17%)	15 (17.64%)	41 (48.23%)	0.319758	4 (3.8%)	16 (15.23%)	19 (18.09%)	19 (18.09%)	47 (44.76%)	0.330434
		F, n(%)	14 (16.47%)	8 (9.41%)	13 (15.29%)	19 (22.35%)	31 (36.47%)		22 (28.2%)	4 (5.12%)	8 (10.25%)	32 (41.02%)	12 (15.38%)		36 (22.08%)	12 (7.36%)	21 (12.88%)	51 (31.28%)	43 (26.38%)
	V1	M, n(%)	36 (43.37%)	16 (19.27%)	12 (14.45%)	7 (8.43%)	12 (14.45%)	0.414355	10 (45.45%)	7 (31.81%)	2 (9.09%)	2 (9.09%)	1 (4.54%)	0.0308062	46 (43.8%)	23 (21.9%)	14 (13.33%)	9 (8.57%)	13 (12.38%)	0.371099
		F, n(%)	33 (38.82%)	15 (17.64%)	16 (18.82%)	5 (5.88%)	16 (18.82%)		11 (14.1%)	28 (35.89%)	10 (12.82%)	2 (2.56%)	27 (34.61%)		44 (26.99%)	43 (26.38%)	26 (15.95%)	7 (4.29%)	43 (26.38%)
	V2	M, n(%)	37 (44.57%)	15 (18.07%)	18 (21.68%)	4 (4.81%)	9 (10.84%)	0.287963	10 (45.45%)	7 (31.81%)	-	4 (18.18%)	1 (4.54%)	0.0304608	47 (44.76%)	22 (20.95%)	18 (17.14%)	8 (7.61%)	10 (9.52%)	0.227633
		F, n(%)	29 (34.11%)	23 (27.05%)	16 (18.82%)	5 (5.88%)	12 (14.11%)		9 (11.53%)	31 (39.74%)	6 (7.69%)	5 (6.41%)	26 (33.33%)		38 (23.31%)	54 (33.12%)	22 (13.49%)	10 (6.13%)	38 (23.31%)
	V3	M, n(%)	15 (18.07%)	10 (12.04%)	24 (28.91%)	9 (10.84%)	25 (30.12%)	0.160667	1 (4.54%)	5 (22.72%)	-	2 (9.09%)	13 (59.09%)	0.442613	16 (15.23%)	15 (14.28%)	24 (22.85%)	11 (10.47%)	38 (36.19%)	0.479205
		F, n(%)	23 (27.05%)	15 (17.64%)	20 (23.52%)	15 (17.64%)	12 (14.11%)		14 (17.94%)	21 (26.92%)	12 (15.38%)	9 (11.53%)	22 (28.2%)		37 (22.69%)	36 (22.08%)	32 (19.63%)	24 (14.72%)	34 (20.85%)
	V4	M, n(%)	4 (4.81%)	7 (8.43%)	22 (26.5%)	15 (18.07%)	35 (42.16%)	0.493178	1 (4.54%)	2 (9.09%)	4 (18.18%)	6 (27.27%)	9 (40.9%)	0.0178112	5 (4.76%)	9 (8.57%)	26 (24.76%)	21 (20%)	44 (41.9%)	0.187521
		F, n(%)	3 (3.52%)	9 (10.58%)	22 (25.88%)	16 (18.82%)	35 (41.17%)		6 (7.69%)	7 (8.97%)	11 (14.1%)	23 (29.48%)	31 (39.74%)		9 (5.52%)	16 (9.81%)	33 (20.24%)	39 (23.92%)	66 (40.49%)
	V5	M, n(%)	5 (6.02%)	5 (6.02%)	6 (7.22%)	10 (12.04%)	57 (68.67%)	0.481375	-	1 (4.54%)	-	1 (4.54%)	20 (90.9%)	0.0199712	5 (4.76%)	6 (5.71%)	6 (5.71%)	11 (10.47%)	77 (73.33%)	0.17023
		F, n(%)	4 (4.7%)	3 (3.52%)	13 (15.29%)	7 (8.23%)	58 (68.23%)		2 (2.56%)	-	2 (2.56%)	7 (8.97%)	67 (85.89%)		6 (3.68%)	3 (1.84%)	15 (9.2%)	14 (8.58%)	125 (76.68%)
	V6	M, n(%)	2 (2.4%)	4 (4.81%)	9 (10.84%)	5 (6.02%)	63 (75.9%)	0.416633	-	1 (4.54%)	-	1 (4.54%)	20 (90.9%)	0.0153117	2 (1.9%)	5 (4.76%)	9 (8.57%)	6 (5.71%)	83 (79.04%)	0.153598
		F, n(%)	5 (5.88%)	1 (1.17%)	7 (8.23%)	3 (3.52%)	69 (81.17%)		-	-	1 (1.28%)	6 (7.69%)	71 (91.02%)		5 (3.06%)	1 (0.61%)	8 (4.9%)	9 (5.52%)	140 (85.88%)
	V7	M, n(%)	6 (7.22%)	4 (4.81%)	9 (10.84%)	12 (14.45%)	52 (62.65%)	0.329618	1 (4.54%)	2 (9.09%)	-	2 (9.09%)	17 (77.27%)	0.0128871	7 (6.66%)	6 (5.71%)	9 (8.57%)	14 (13.33%)	69 (65.71%)	0.123143
		F, n(%)	4 (4.7%)	4 (4.7%)	11 (12.94%)	4 (4.7%)	62 (72.94%)		1 (1.28%)	1 (1.28%)	1 (1.28%)	13 (16.66%)	62 (79.48%)		5 (3.06%)	5 (3.06%)	12 (7.36%)	17 (10.42%)	124 (76.07%)
	V8	M, n(%)	4 (4.81%)	3 (3.61%)	13 (15.66%)	9 (10.84%)	54 (65.06%)	0.470073	-	1 (4.54%)	-	1 (4.54%)	20 (90.9%)	0.0164452	4 (3.8%)	4 (3.8%)	13 (12.38%)	10 (9.52%)	74 (70.47%)	0.135097
		F, n(%)	10 (11.76%)	2 (2.35%)	12 (14.11%)	5 (5.88%)	56 (65.88%)		1 (1.28%)	1 (1.28%)	1 (1.28%)	5 (6.41%)	70 (89.74%)		11 (6.74%)	3 (1.84%)	13 (7.97%)	10 (6.13%)	126 (77.3%)
	V9	M, n(%)	5 (6.02%)	3 (3.61%)	11 (13.25%)	2 (2.4%)	62 (74.69%)	0.33474	-	-	3 (13.63%)	2 (9.09%)	17 (77.27%)	0.0302182	5 (4.76%)	3 (2.85%)	14 (13.33%)	4 (3.8%)	79 (75.23%)	0.32357
		F, n(%)	5 (5.88%)	5 (5.88%)	9 (10.58%)	13 (15.29%)	53 (62.35%)		3 (3.84%)	7 (8.97%)	6 (7.69%)	9 (11.53%)	53 (67.94%)		8 (4.9%)	12 (7.36%)	15 (9.2%)	22 (13.49%)	106 (65.03%)
	V10	M, n(%)	8 (9.63%)	2 (2.4%)	17 (20.48%)	6 (7.22%)	49 (59.03%)	0.308966	-	-	3 (13.63%)	1 (4.54%)	18 (81.81%)	0.0615512	8 (7.61%)	2 (1.9%)	20 (19.04%)	7 (6.66%)	67 (63.8%)	0.374269
		F, n(%)	4 (4.7%)	7 (8.23%)	18 (21.17%)	15 (17.64%)	41 (48.23%)		4 (5.12%)	7 (8.97%)	10 (12.82%)	9 (11.53%)	48 (61.53%)		8 (4.9%)	14 (8.58%)	28 (17.17%)	24 (14.72%)	89 (54.6%)
	V11	M, n(%)	10 (12.04%)	6 (7.22%)	21 (25.3%)	8 (9.63%)	38 (45.78%)	0.133973	3 (13.63%)	3 (13.63%)	3 (13.63%)	4 (18.18%)	9 (40.9%)	0.0730633	13 (12.38%)	9 (8.57%)	24 (22.85%)	12 (11.42%)	47 (44.76%)	0.322077
		F, n(%)	11 (12.94%)	10 (11.76%)	23 (27.05%)	14 (16.47%)	26 (30.58%)		11 (14.1%)	14 (17.94%)	24 (30.76%)	10 (12.82%)	19 (24.35%)		22 (13.49%)	24 (14.72%)	47 (28.83%)	24 (14.72%)	45 (27.6%)
