# Supplementary material for: Classification of early age facial growth pattern and identification of the genetic basis in two Korean populations
Source: Sci Rep. 2022 Aug 15;12:13828. doi: 10.1038/s41598-022-18127-6 (PMC9378761; doi:10.1038/s41598-022-18127-6)
Supplement: Supplementary file 1 — Supplementary Information. [file 41598_2022_18127_MOESM1_ESM.zip › Supplementary Table 4.xlsx]

## Sheet: Sheet1
Supplementary Table 4. The data for the most suggestive and significant SNPs associated with the 5 EAFG patterns.
				Combined POP1 & POP2		POP1		POP2			Annotation			Allele frequency
Phe	CHR	POS	SNP	Beta	P	Beta	P	Beta	P		feature	gene		A1	A2	KOR		ALT	REF	EAS	EUR	AMR
H1	7	4759542	rs4523152	0.7483	2.246e-06	0.7493	0.0001961	0.5733	0.0114		intron_variant	FOXK1		A	G	0.1171		A	G	0.129	0.3588	0.219
H1	7	4759125	rs13228233	0.7112	6.359e-06	0.7183	0.0003476	0.5333	0.01734		intron_variant	FOXK1		T	A	0.1184		T	A	0.131	0.3588	0.219
H1	7	4759356	rs13231213	0.7112	6.359e-06	0.7183	0.0003476	0.5333	0.01734		intron_variant	FOXK1		G	A	0.1184		G	A	0.1319	0.3588	0.2205
H1	7	4760480	rs6959744	0.7112	6.359e-06	0.7183	0.0003476	0.5333	0.01734		intron_variant	FOXK1		G	C	0.1187		G	C	0.1319	0.3588	0.2205
H1	11	119897453	rs610831	0.9192	1.908e-09	0.974	9.834e-07	0.6324	0.002494		intergenic_region	LOC102724301-TRIM29		C	A	0.1502		C	A	0.1627	0.3618	0.3617
H1	11	119884384	rs665683	0.8544	6.533e-09	0.8138	4.308e-05	0.863	1.939e-06		intergenic_region	LOC102724301-TRIM29		C	G	0.1703		C	G	0.1726	0.5239	0.4928
H1	11	119884319	rs665758	0.8544	6.533e-09	0.8138	4.308e-05	0.863	1.939e-06		intergenic_region	LOC102724301-TRIM29		A	G	0.17		A	G	0.1726	0.4523	0.4222
H1	11	119885840	rs632039	0.8609	1.066e-08	0.8049	8.752e-05	0.8947	8.867e-07		intergenic_region	LOC102724301-TRIM29		C	T	0.1584		C	T	0.1617	0.4364	0.4135
H1	11	119886078	rs637463	0.8609	1.066e-08	0.8049	8.752e-05	0.8947	8.867e-07		intergenic_region	LOC102724301-TRIM29		A	T	0.1584		A	T	0.1627	0.4354	0.4107
H1	11	119885914	rs638000	0.8609	1.066e-08	0.8049	8.752e-05	0.8947	8.867e-07		intergenic_region	LOC102724301-TRIM29		T	C	0.1584		T	C	0.1617	0.4364	0.4107
H1	11	119891625	rs652408	0.8609	1.066e-08	0.8049	8.752e-05	0.8947	8.867e-07		intergenic_region	LOC102724301-TRIM29		G	A	0.1584		G	A	0.1617	0.4364	0.4121
H1	11	119885822	rs667670	0.8609	1.066e-08	0.8049	8.752e-05	0.8947	8.867e-07		intergenic_region	LOC102724301-TRIM29		C	T	0.1584		C	T	0.1617	0.4364	0.4135
H1	11	119883753	rs602168	0.8442	1.098e-08	0.8028	5.876e-05	0.863	1.939e-06		intergenic_region	LOC102724301-TRIM29		T	C	0.1639		T	C	0.1706	0.4404	0.4251
H1	11	119883723	rs621843	0.8442	1.098e-08	0.8028	5.876e-05	0.863	1.939e-06		intergenic_region	LOC102724301-TRIM29		A	G	0.1639		A	G	0.1706	0.4404	0.4251
H1	11	119883569	rs622350	0.8442	1.098e-08	0.8028	5.876e-05	0.863	1.939e-06		intergenic_region	LOC102724301-TRIM29		A	C	0.1638		A	C	0.1706	0.4314	0.4222
H1	11	119883781	rs668361	0.8442	1.098e-08	0.8028	5.876e-05	0.863	1.939e-06		intergenic_region	LOC102724301-TRIM29		A	G	0.1639		A	G	0.1706	0.4404	0.4265
H1	11	119884311	rs614677	0.8262	1.163e-08	0.7629	8.465e-05	0.863	1.939e-06		intergenic_region	LOC102724301-TRIM29		T	C	0.1704		T	C	0.1726	0.5199	0.5043
H1	11	119882223	rs588052	0.8557	3.251e-08	0.89	1.043e-05	0.6324	0.002494		intergenic_region	LOC102724301-TRIM29		C	T	0.1447		C	T	0.1657	0.3738	0.379
H1	11	119881715	rs590282	0.8557	3.251e-08	0.89	1.043e-05	0.6324	0.002494		intergenic_region	LOC102724301-TRIM29		A	G	0.1436		A	G	0.1667	0.3738	0.3617
H1	11	119883621	rs601366	0.8557	3.251e-08	0.89	1.043e-05	0.6324	0.002494		intergenic_region	LOC102724301-TRIM29		C	T	0.1446		C	T	0.1617	0.3728	0.379
H1	11	119882063	rs639484	0.8557	3.251e-08	0.89	1.043e-05	0.6324	0.002494		intergenic_region	LOC102724301-TRIM29		T	C	0.1446		T	C	0.1657	0.3728	0.3674
H1	11	119896745	rs10892515	0.8666	4.934e-08	0.8879	2.105e-05	0.672	0.001472		intergenic_region	LOC102724301-TRIM29		A	T	0.1391		A	T	0.1528	0.3608	0.3646
H1	11	119896830	rs10892516	0.8666	4.934e-08	0.8879	2.105e-05	0.672	0.001472		intergenic_region	LOC102724301-TRIM29		C	T	0.1391		C	T	0.1528	0.3638	0.366
H1	11	119895939	rs11217640	0.8666	4.934e-08	0.8879	2.105e-05	0.672	0.001472		intergenic_region	LOC102724301-TRIM29		C	T	0.1391		C	T	0.1528	0.3618	0.3646
H1	11	119896572	rs11217641	0.8666	4.934e-08	0.8879	2.105e-05	0.672	0.001472		intergenic_region	LOC102724301-TRIM29		G	A	0.1391		G	A	0.1528	0.3618	0.3646
H1	11	119899910	rs583971	0.8666	4.934e-08	0.8879	2.105e-05	0.672	0.001472		intergenic_region	LOC102724301-TRIM29		A	G	0.139		A	G	0.1528	0.3618	0.3646
H1	11	119890949	rs587304	0.8666	4.934e-08	0.8879	2.105e-05	0.672	0.001472		intergenic_region	LOC102724301-TRIM29		G	C	0.1391		G	C	0.1528	0.3618	0.3617
H1	11	119897949	rs593598	0.8666	4.934e-08	0.8879	2.105e-05	0.672	0.001472		intergenic_region	LOC102724301-TRIM29		G	A	0.1391		G	A	0.1528	0.3618	0.3646
H1	11	119895096	rs595483	0.8666	4.934e-08	0.8879	2.105e-05	0.672	0.001472		intergenic_region	LOC102724301-TRIM29		G	A	0.1392		G	A	0.1528	0.3708	0.3674
H1	11	119886924	rs608298	0.8666	4.934e-08	0.8879	2.105e-05	0.672	0.001472		intergenic_region	LOC102724301-TRIM29		C	T	0.139		C	T	0.1528	0.3628	0.3617
H1	11	119887725	rs609467	0.8666	4.934e-08	0.8879	2.105e-05	0.672	0.001472		intergenic_region	LOC102724301-TRIM29		G	A	0.139		G	A	0.1528	0.3628	0.3617
H1	11	119893208	rs624736	0.8666	4.934e-08	0.8879	2.105e-05	0.672	0.001472		intergenic_region	LOC102724301-TRIM29		G	A	0.1391		G	A	0.1528	0.3618	0.3646
H1	11	119898559	rs626440	0.8666	4.934e-08	0.8879	2.105e-05	0.672	0.001472		intergenic_region	LOC102724301-TRIM29		T	C	0.1391		T	C	0.1528	0.3618	0.3646
H1	11	119898995	rs638399	0.8666	4.934e-08	0.8879	2.105e-05	0.672	0.001472		intergenic_region	LOC102724301-TRIM29		T	C	0.1391		T	C	0.1528	0.3618	0.3646
H1	11	119899143	rs638948	0.8666	4.934e-08	0.8879	2.105e-05	0.672	0.001472		intergenic_region	LOC102724301-TRIM29		C	T	0.1391		C	T	0.1528	0.3618	0.3646
H1	11	119899904	rs642475	0.8666	4.934e-08	0.8879	2.105e-05	0.672	0.001472		intergenic_region	LOC102724301-TRIM29		C	T	0.1391		C	T	0.1528	0.3618	0.3646
H1	11	119897964	rs648009	0.8666	4.934e-08	0.8879	2.105e-05	0.672	0.001472		intergenic_region	LOC102724301-TRIM29		A	G	0.139		A	G	0.1528	0.3618	0.3646
H1	11	119894303	rs649451	0.8666	4.934e-08	0.8879	2.105e-05	0.672	0.001472		intergenic_region	LOC102724301-TRIM29		A	G	0.1391		A	G	0.1528	0.3618	0.3646
H1	11	119899963	rs653278	0.8666	4.934e-08	0.8879	2.105e-05	0.672	0.001472		intergenic_region	LOC102724301-TRIM29		T	A	0.1391		T	A	0.1528	0.3618	0.3646
H1	11	119902255	rs10892517	0.8564	8.069e-08	0.8415	5.827e-05	0.7144	0.0008257		intergenic_region	LOC102724301-TRIM29		C	T	0.1369		C	T	0.1528	0.5129	0.4438
H1	11	119902691	rs11605919	0.8564	8.069e-08	0.8415	5.827e-05	0.7144	0.0008257		intergenic_region	LOC102724301-TRIM29		T	C	0.137		T	C	0.1528	0.5149	0.4438
H1	11	119903434	rs61897923	0.8564	8.069e-08	0.8415	5.827e-05	0.7144	0.0008257		intergenic_region	LOC102724301-TRIM29		T	C	0.1369		T	C	0.1528	0.5159	0.4438
H1	11	119900629	rs680472	0.846	9.469e-08	0.8519	4.287e-05	0.672	0.001472		intergenic_region	LOC102724301-TRIM29		G	C	0.1374		G	C	0.1597	0.496	0.4467
H1	11	119881024	rs7936363	0.8127	9.693e-08	0.8211	3.222e-05	0.6324	0.002494		intergenic_region	LOC102724301-TRIM29		T	G	0.143		T	G	0.1617	0.3638	0.3718
H1	11	119895515	rs587348	0.8208	1.503e-07	0.8144	6.444e-05	0.672	0.001472		intergenic_region	LOC102724301-TRIM29		T	C	0.1391		T	C	0.1528	0.3618	0.3646
H1	11	119880424	rs34879697	0.8195	5.975e-07	0.8206	0.0001239	0.6378	0.004264		intergenic_region	LOC102724301-TRIM29		A	G	0.1422		A	G	0.1597	0.496	0.4524
H1	11	119880367	rs617124	0.8195	5.975e-07	0.8206	0.0001239	0.6378	0.004264		intergenic_region	LOC102724301-TRIM29		A	G	0.1404		A	G	0.1607	0.495	0.4524
H1	15	25158591	rs75095637	-0.544	9.46e-06	-0.674	0.0001363	-0.3421	0.01445		intron_variant	SNRPN		C	A	0.2997		C	A	0.3304	0.0775	0.0821
H1	18	5957480	rs609014	0.7659	9.259e-06	0.8051	0.0002734	0.525	0.03001		intron_variant	L3MBTL4		T	C	0.1263		T	C	0.0724	0.0467	0.1671
H1	18	5959148	rs637285	0.7659	9.259e-06	0.8051	0.0002734	0.525	0.03001		intron_variant	L3MBTL4		G	A	0.1265		G	A	0.0724	0.0467	0.1671
H2	2	61987760	rs12464486	0.8243	6.141e-07	1.002	9.908e-07	0.5531	0.04777		intergenic_region	XPO1-FAM161A		A	G	0.1742		A	G	0.121	0.1958	0.2032
H2	2	61987089	rs6710777	0.8243	6.141e-07	1.002	9.908e-07	0.5531	0.04777		intergenic_region	XPO1-FAM161A		C	T	0.1742		C	T	0.121	0.1958	0.2032
H2	2	61997577	rs1000019	0.834	6.664e-07	1.027	9.817e-07	0.5531	0.04777		intergenic_region	XPO1-FAM161A		C	T	0.1703		C	T	0.1161	0.1958	0.2032
H2	2	61998091	rs12470663	0.8126	1.419e-06	0.9912	2.783e-06	0.5531	0.04777		intergenic_region	XPO1-FAM161A		T	C	0.1698		T	C	0.1161	0.1958	0.2032
H2	2	61993295	rs17513147	0.8126	1.419e-06	0.9912	2.783e-06	0.5531	0.04777		intergenic_region	XPO1-FAM161A		C	T	0.1698		C	T	0.1181	0.1958	0.2046
H2	2	62001083	rs12474116	0.7854	1.535e-06	0.8688	2.386e-05	0.6522	0.01629		intergenic_region	XPO1-FAM161A		A	G	0.184		A	G	0.1409	0.1958	0.2032
H2	2	62004509	rs35650254	0.7854	1.535e-06	0.8688	2.386e-05	0.6522	0.01629		intergenic_region	XPO1-FAM161A		A	G	0.1833		A	G	0.1409	0.1859	0.2003
H2	2	62002044	rs74920091	0.7854	1.535e-06	0.8688	2.386e-05	0.6522	0.01629		intergenic_region	XPO1-FAM161A		T	C	0.1837		T	C	0.1409	0.1958	0.2032
H2	2	62013938	rs12373678	0.7645	3.151e-06	0.8331	5.738e-05	0.6522	0.01629		intergenic_region	XPO1-FAM161A		C	T	0.1813		C	T	0.1369	0.1988	0.2046
H2	2	62012797	rs58264354	0.7645	3.151e-06	0.8331	5.738e-05	0.6522	0.01629		intergenic_region	XPO1-FAM161A		T	C	0.1818		T	C	0.1389	0.1988	0.2046
H2	2	62013803	rs78846341	0.7645	3.151e-06	0.8331	5.738e-05	0.6522	0.01629		intergenic_region	XPO1-FAM161A		C	T	0.1813		C	T	0.1369	0.1988	0.2046
H2	2	62007660	rs10175114	0.7447	3.617e-06	0.8481	2.381e-05	0.5817	0.03097		intergenic_region	XPO1-FAM161A		T	A	0.1936		T	A	0.1498	0.3698	0.3199
H2	2	62005648	rs11125889	0.7447	3.617e-06	0.8481	2.381e-05	0.5817	0.03097		intergenic_region	XPO1-FAM161A		C	T	0.1931		C	T	0.1498	0.3151	0.2767
H2	2	62011340	rs61363522	0.7447	3.617e-06	0.8481	2.381e-05	0.5817	0.03097		intergenic_region	XPO1-FAM161A		G	A	0.1912		G	A	0.1498	0.3141	0.2723
H2	2	62002108	rs6735138	0.7447	3.617e-06	0.8481	2.381e-05	0.5817	0.03097		intergenic_region	XPO1-FAM161A		T	G	0.1937		T	G	0.1498	0.3777	0.3314
H2	2	62007297	rs7557143	0.7447	3.617e-06	0.8481	2.381e-05	0.5817	0.03097		intergenic_region	XPO1-FAM161A		G	A	0.1937		G	A	0.1498	0.3708	0.3213
H2	2	62007038	rs7594665	0.7447	3.617e-06	0.8481	2.381e-05	0.5817	0.03097		intergenic_region	XPO1-FAM161A		G	T	0.193		G	T	0.1498	0.3141	0.2723
H2	2	62010310	rs7594995	0.7447	3.617e-06	0.8481	2.381e-05	0.5817	0.03097		intergenic_region	XPO1-FAM161A		C	G	0.193		C	G	0.1498	0.3141	0.2723
H2	6	98785243	rs1078326	-0.5632	4.965e-06	-0.6268	3.732e-05	-0.4517	0.03261		intergenic_region	MIR2113-POU3F2		A	G	0.4053		A	G	0.4097	0.4881	0.4337
H2	6	98780251	rs1451350	-0.5632	4.965e-06	-0.6268	3.732e-05	-0.4517	0.03261		intergenic_region	MIR2113-POU3F2		T	G	0.4071		T	G	0.4097	0.4901	0.4308
H2	6	98780531	rs62420599	-0.5632	4.965e-06	-0.6268	3.732e-05	-0.4517	0.03261		intergenic_region	MIR2113-POU3F2		C	T	0.4072		C	T	0.4107	0.4901	0.4308
H2	6	98776853	rs9372805	-0.5632	4.965e-06	-0.6268	3.732e-05	-0.4517	0.03261		intergenic_region	MIR2113-POU3F2		C	T	0.4071		C	T	0.4107	0.4911	0.4352
H2	6	98771028	rs1395973	-0.5509	7.734e-06	-0.607	6.286e-05	-0.4517	0.03261		intergenic_region	MIR2113-POU3F2		C	T	0.4068		C	T	0.4107	0.4911	0.4352
H2	6	98766589	rs17058384	-0.5509	7.734e-06	-0.607	6.286e-05	-0.4517	0.03261		intergenic_region	MIR2113-POU3F2		T	A	0.4068		T	A	0.4097	0.4901	0.4366
H2	6	98773336	rs56338858	-0.5509	7.734e-06	-0.607	6.286e-05	-0.4517	0.03261		intergenic_region	MIR2113-POU3F2		T	A	0.4068		T	A	0.4097	0.4901	0.4352
H2	6	98767943	rs6941784	-0.5509	7.734e-06	-0.607	6.286e-05	-0.4517	0.03261		intergenic_region	MIR2113-POU3F2		T	C	0.4068		T	C	0.4107	0.4911	0.438
H2	6	98795356	rs7759062	-0.5565	8.452e-06	-0.6194	6.592e-05	-0.4517	0.03261		intergenic_region	MIR2113-POU3F2		A	G	0.4045		A	G	0.4048	0.4911	0.4409
H2	10	115326193	rs3850690	0.5717	7.405e-06	0.6192	5.509e-05	0.4874	0.03204		intron_variant	HABP2		G	A	0.4263		G	A	0.3938	0.0358	0.366
H2	20	13573032	rs73088095	0.7031	1.861e-06	0.6154	0.0005861	0.8903	0.0006129		intron_variant	TASP1		A	G	0.1645		A	G	0.1756	0.162	0.1066
H2	20	13500544	rs112982730	0.7099	2.368e-06	0.6388	0.0003946	0.8698	0.001353		intron_variant	TASP1		G	T	0.1609		G	T	0.1558	0.1412	0.1124
H2	20	13473323	rs6134885	0.6586	3.661e-06	0.5722	0.0008888	0.815	0.001208		intron_variant	TASP1		T	G	0.2061		T	G	0.2024	0.2505	0.1758
H2	20	13607311	rs7273818	0.6621	4.163e-06	0.5635	0.001041	0.8663	0.0008896		intron_variant	TASP1		G	A	0.2079		G	A	0.2232	0.1759	0.1182
H2	20	13527807	rs6033755	0.6479	5.322e-06	0.5767	0.000819	0.771	0.002221		intron_variant	TASP1		T	C	0.2069		T	C	0.2044	0.2505	0.1801
H2	20	13529662	rs6134907	0.6479	5.322e-06	0.5767	0.000819	0.771	0.002221		intron_variant	TASP1		G	T	0.2067		G	T	0.2034	0.2137	0.1527
H2	20	13529925	rs6134908	0.6479	5.322e-06	0.5767	0.000819	0.771	0.002221		intron_variant	TASP1		G	C	0.207		G	C	0.2044	0.2127	0.1527
H2	20	13537873	rs6134909	0.6479	5.322e-06	0.5767	0.000819	0.771	0.002221		intron_variant	TASP1		T	C	0.2068		T	C	0.2034	0.2505	0.1758
H2	20	13537187	rs73086022	0.6479	5.322e-06	0.5767	0.000819	0.771	0.002221		intron_variant	TASP1		C	A	0.2067		C	A	0.2034	0.2137	0.1527
H2	20	13523602	rs8123095	0.6479	5.322e-06	0.5767	0.000819	0.771	0.002221		intron_variant	TASP1		A	C	0.207		A	C	0.2034	0.2525	0.1772
H2	20	13493000	rs111894517	0.6443	5.927e-06	0.5722	0.0008888	0.771	0.002221		intron_variant	TASP1		C	G	0.2037		C	G	0.1944	0.2445	0.1715
H2	20	13438420	rs12329562	0.6443	5.927e-06	0.5722	0.0008888	0.771	0.002221		intron_variant	TASP1		C	T	0.2074		C	T	0.2024	0.2147	0.1513
H2	20	13498547	rs3789343	0.6443	5.927e-06	0.5722	0.0008888	0.771	0.002221		intron_variant	TASP1		C	T	0.2068		C	T	0.2034	0.2515	0.1758
H2	20	13491370	rs3789344	0.6443	5.927e-06	0.5722	0.0008888	0.771	0.002221		intron_variant	TASP1		T	C	0.2064		T	C	0.2024	0.2505	0.1758
H2	20	13492998	rs57782755	0.6443	5.927e-06	0.5722	0.0008888	0.771	0.002221		intron_variant	TASP1		G	A	0.2037		G	A	0.1944	0.2445	0.1715
H2	20	13466181	rs6033727	0.6443	5.927e-06	0.5722	0.0008888	0.771	0.002221		intron_variant	TASP1		A	G	0.2067		A	G	0.2024	0.2505	0.1801
H2	20	13481803	rs6033736	0.6443	5.927e-06	0.5722	0.0008888	0.771	0.002221		intron_variant	TASP1		C	T	0.2066		C	T	0.2034	0.2505	0.1801
H2	20	13471574	rs6042167	0.6443	5.927e-06	0.5722	0.0008888	0.771	0.002221		intron_variant	TASP1		C	T	0.2062		C	T	0.2024	0.2505	0.1801
H2	20	13492779	rs6042184	0.6443	5.927e-06	0.5722	0.0008888	0.771	0.002221		intron_variant	TASP1		T	G	0.2066		T	G	0.2024	0.2515	0.1787
H2	20	13462515	rs6109906	0.6443	5.927e-06	0.5722	0.0008888	0.771	0.002221		intron_variant	TASP1		C	T	0.2071		C	T	0.2034	0.2505	0.1801
H2	20	13449074	rs6131478	0.6443	5.927e-06	0.5722	0.0008888	0.771	0.002221		intron_variant	TASP1		C	G	0.2071		C	G	0.2024	0.2147	0.1527
H2	20	13451069	rs6131480	0.6443	5.927e-06	0.5722	0.0008888	0.771	0.002221		intron_variant	TASP1		C	T	0.2072		C	T	0.2034	0.2147	0.1527
H2	20	13465929	rs6131481	0.6443	5.927e-06	0.5722	0.0008888	0.771	0.002221		intron_variant	TASP1		C	T	0.2066		C	T	0.2024	0.2137	0.1527
H2	20	13470222	rs6131482	0.6443	5.927e-06	0.5722	0.0008888	0.771	0.002221		intron_variant	TASP1		T	C	0.2064		T	C	0.2014	0.2515	0.1758
H2	20	13481654	rs6134892	0.6443	5.927e-06	0.5722	0.0008888	0.771	0.002221		intron_variant	TASP1		G	A	0.2069		G	A	0.2034	0.2147	0.1527
H2	20	13486813	rs6134894	0.6443	5.927e-06	0.5722	0.0008888	0.771	0.002221		intron_variant	TASP1		T	A	0.2064		T	A	0.2034	0.2505	0.1801
H2	20	13486841	rs6134896	0.6443	5.927e-06	0.5722	0.0008888	0.771	0.002221		intron_variant	TASP1		T	C	0.2063		T	C	0.2034	0.2505	0.1758
H2	20	13487137	rs6134897	0.6443	5.927e-06	0.5722	0.0008888	0.771	0.002221		intron_variant	TASP1		C	T	0.2063		C	T	0.2024	0.2505	0.1758
H2	20	13492991	rs6134898	0.6443	5.927e-06	0.5722	0.0008888	0.771	0.002221		intron_variant	TASP1		C	A	0.2037		C	A	0.1954	0.2445	0.1715
H2	20	13499446	rs6134899	0.6443	5.927e-06	0.5722	0.0008888	0.771	0.002221		intron_variant	TASP1		A	C	0.2068		A	C	0.2034	0.2515	0.1758
H2	20	13516026	rs6134904	0.6443	5.927e-06	0.5722	0.0008888	0.771	0.002221		intron_variant	TASP1		C	T	0.2069		C	T	0.2034	0.2505	0.1816
H2	20	13469375	rs76142810	0.6443	5.927e-06	0.5722	0.0008888	0.771	0.002221		intron_variant	TASP1		G	C	0.2064		G	C	0.2014	0.2515	0.1758
H2	20	13445159	rs77621701	0.6443	5.927e-06	0.5722	0.0008888	0.771	0.002221		intron_variant	TASP1		C	T	0.2074		C	T	0.2044	0.2147	0.1585
H2	20	13494001	rs8124555	0.6443	5.927e-06	0.5722	0.0008888	0.771	0.002221		intron_variant	TASP1		T	A	0.2065		T	A	0.2024	0.2505	0.1758
H2	20	13494000	rs8124686	0.6443	5.927e-06	0.5722	0.0008888	0.771	0.002221		intron_variant	TASP1		A	G	0.2065		A	G	0.2024	0.2505	0.1758
H2	20	13573415	rs6134928	0.6408	6.589e-06	0.5472	0.001466	0.815	0.001208		intron_variant	TASP1		C	T	0.2086		C	T	0.2232	0.173	0.121
H2	20	13555017	rs11698396	0.6344	6.733e-06	0.5484	0.001513	0.7721	0.001552		intron_variant	TASP1		A	T	0.2064		A	T	0.2034	0.3012	0.2032
H2	20	13540798	rs13041649	0.6344	6.733e-06	0.5484	0.001513	0.7721	0.001552		intron_variant	TASP1		C	A	0.207		C	A	0.2034	0.3022	0.2032
H2	20	13557267	rs6042222	0.6344	6.733e-06	0.5484	0.001513	0.7721	0.001552		intron_variant	TASP1		G	A	0.2063		G	A	0.2034	0.3022	0.2075
H2	20	13552908	rs6134914	0.6344	6.733e-06	0.5484	0.001513	0.7721	0.001552		intron_variant	TASP1		A	T	0.2101
H2	20	13553109	rs6134915	0.6344	6.733e-06	0.5484	0.001513	0.7721	0.001552		intron_variant	TASP1		A	T	0.2068		A	T	0.2034	0.3022	0.2032
H2	20	13553914	rs8184309	0.6344	6.733e-06	0.5484	0.001513	0.7721	0.001552		intron_variant	TASP1		C	A	0.2069		C	A	0.2034	0.3012	0.2032
H2	20	13583422	rs6134931	0.6374	7.314e-06	0.5472	0.001466	0.8015	0.00144		intron_variant	TASP1		A	G	0.2124		A	G	0.2232	0.171	0.1153
H2	20	13480150	rs6042176	0.6279	7.851e-06	0.5593	0.001123	0.7434	0.002356		intron_variant	TASP1		A	G	0.2155		A	G	0.2103	0.2565	0.183
H2	20	13661694	rs7265910	0.6402	8.771e-06	0.4616	0.007479	1.015	8.612e-05		intergenic_region	TASP1-ESF1		T	C	0.2099		T	C	0.2381	0.1769	0.1239
H2	20	13500381	rs148762589	0.6183	8.872e-06	0.5136	0.002075	0.8191	0.001094		intron_variant	TASP1		G	C	0.2133		G	C	0.2063	0.2515	0.1801
H2	20	13565291	rs1973948	0.6239	9.648e-06	0.5274	0.002277	0.7842	0.001315		intron_variant	TASP1		T	C	0.2056		T	C	0.2063	0.2038	0.1427
H2	20	13544247	rs28444692	0.6302	9.932e-06	0.5484	0.001513	0.771	0.002221		intron_variant	TASP1		T	C	0.2068		T	C	0.2034	0.2505	0.1801
H2	20	13542154	rs6134911	0.6302	9.932e-06	0.5484	0.001513	0.771	0.002221		intron_variant	TASP1		G	A	0.2067		G	A	0.2034	0.2137	0.1527
H2	20	13547830	rs6134913	0.6302	9.932e-06	0.5484	0.001513	0.771	0.002221		intron_variant	TASP1		T	C	0.2068		T	C	0.2034	0.2505	0.1758
H2	20	13558093	rs6134918	0.6302	9.932e-06	0.5484	0.001513	0.771	0.002221		intron_variant	TASP1		A	G	0.2057		A	G	0.2014	0.2087	0.1499
H2	20	13570331	rs6134922	0.6302	9.932e-06	0.5274	0.002277	0.815	0.001208		intron_variant	TASP1		A	G	0.2027		A	G	0.2044	0.1441	0.1023
H3	1	199634598	rs10919736	0.5654	7.641e-06	0.4696	0.001981	0.7462	0.0008239		intergenic_region	LINC01221-NR5A2		A	G	0.388		A	G	0.4048	0.2674	0.3141
H3	7	95531815	rs4357216	-0.5738	8.995e-06	-0.5275	0.001022	-0.6411	0.003078		intron_variant	DYNC1I1		C	T	0.4555		T	C	0.4712	0.8748	0.8646
H3	9	90275422	rs59370521	-0.6535	1.064e-06	-0.6254	9.917e-05	-0.6809	0.00428		intron_variant	DAPK1		G	A	0.3656		G	A	0.4702	0.4394	0.281
H3	9	90277220	rs1113250	-0.6346	2.471e-06	-0.5673	0.0004914	-0.7135	0.002863		intron_variant	DAPK1		C	A	0.3197		C	A	0.4216	0.4145	0.2594
H3	10	86454472	rs11201173	0.5836	3.926e-06	0.5684	0.0001583	0.5834	0.01084		intergenic_region	CCSER2-LINC01519		T	C	0.399		T	C	0.4385	0.2863	0.1671
H3	10	86052147	rs10788337	-0.6751	5.29e-06	-0.5963	0.001754	-0.7432	0.001952		intron_variant	LINC00858		A	G	0.2527		G	A	0.7639	0.6064	0.549
H3	10	84280694	rs138390243	-0.6751	5.29e-06	-0.5963	0.001754	-0.7432	0.001952		intron_variant	LINC00858		T	C	0.23904		T	C	0.2381	0.3181	0.4135
H3	10	86047936	rs4281435	-0.6751	5.29e-06	-0.5963	0.001754	-0.7432	0.001952		intron_variant	LINC00858		G	A	0.2527		A	G	0.7639	0.6054	0.549
H3	10	86044284	rs7068652	-0.6751	5.29e-06	-0.5963	0.001754	-0.7432	0.001952		intron_variant	LINC00858		T	C	0.2526		T	C	0.2371	0.3698	0.4481
H3	10	86052638	rs7897738	-0.6751	5.29e-06	-0.5963	0.001754	-0.7432	0.001952		intron_variant	LINC00858		T	C	0.2527		C	T	0.7629	0.6034	0.549
H3	10	86027523	rs11200949	-0.6787	5.914e-06	-0.5963	0.001754	-0.7552	0.002132		intergenic_region	RGR-LINC00858		G	A	0.253		G	A	0.2371	0.3191	0.4121
H3	10	86028463	rs753796	-0.6682	8.334e-06	-0.6021	0.001568	-0.7262	0.00314		intergenic_region	RGR-LINC00858		C	A	0.2532		C	A	0.2371	0.3748	0.4409
H3	10	86454666	rs11201174	0.561	8.467e-06	0.5327	0.0003718	0.5834	0.01084		intergenic_region	CCSER2-LINC01519		G	A	0.3991		G	A	0.4385	0.2863	0.1772
H3	10	86040051	rs11200959	-0.6656	9.052e-06	-0.5963	0.001754	-0.7262	0.00314		intron_variant	LINC00858		T	C	0.253		T	C	0.2371	0.3181	0.4035
H3	10	86040105	rs11200960	-0.6656	9.052e-06	-0.5963	0.001754	-0.7262	0.00314		intron_variant	LINC00858		A	G	0.253		A	G	0.2371	0.3181	0.4035
H3	10	86030210	rs12354900	-0.6656	9.052e-06	-0.5963	0.001754	-0.7262	0.00314		intergenic_region	RGR-LINC00858		AC	A	0.253
H3	10	86036056	rs4244951	-0.6656	9.052e-06	-0.5963	0.001754	-0.7262	0.00314		upstream_gene_variant	LINC00858		A	C	0.253		A	C	0.2371	0.3181	0.4135
H3	10	86036258	rs4271332	-0.6656	9.052e-06	-0.5963	0.001754	-0.7262	0.00314		upstream_gene_variant	LINC00858		G	A	0.253		G	A	0.2371	0.3181	0.4035
H3	10	86032370	rs4508149	-0.6656	9.052e-06	-0.5963	0.001754	-0.7262	0.00314		intergenic_region	RGR-LINC00858		C	T	0.2531		C	T	0.2371	0.3738	0.4409
H3	10	86037613	rs7081807	-0.6656	9.052e-06	-0.5963	0.001754	-0.7262	0.00314		upstream_gene_variant	LINC00858		T	A	0.253		T	A	0.2371	0.3181	0.4035
H3	10	86028579	rs753795	-0.6656	9.052e-06	-0.5963	0.001754	-0.7262	0.00314		intergenic_region	RGR-LINC00858		C	T	0.2531		C	T	0.2371	0.3748	0.4496
H3	10	86039278	rs7894492	-0.6656	9.052e-06	-0.5963	0.001754	-0.7262	0.00314		upstream_gene_variant	LINC00858		T	G	0.253		T	G	0.2371	0.3181	0.4035
H3	10	86024199	rs7899757	-0.6656	9.052e-06	-0.5963	0.001754	-0.7262	0.00314		intergenic_region	RGR-LINC00858		G	A	0.2533		G	A	0.2381	0.3748	0.4496
H3	10	86025310	rs7904309	-0.6656	9.052e-06	-0.5963	0.001754	-0.7262	0.00314		intergenic_region	RGR-LINC00858		G	A	0.2532		G	A	0.2371	0.3748	0.4496
H3	10	86034693	rs7907292	-0.6656	9.052e-06	-0.5963	0.001754	-0.7262	0.00314		intergenic_region	RGR-LINC00858		A	G	0.253		A	G	0.2371	0.3181	0.4035
H3	10	86030162	rs7909268	-0.6656	9.052e-06	-0.5963	0.001754	-0.7262	0.00314		intergenic_region	RGR-LINC00858		A	G	0.253		A	G	0.2371	0.3181	0.4035
H3	10	86033452	rs7919648	-0.6656	9.052e-06	-0.5963	0.001754	-0.7262	0.00314		intergenic_region	RGR-LINC00858		T	A	0.253		T	A	0.2371	0.3181	0.4135
H3	10	86033728	rs7923185	-0.6656	9.052e-06	-0.5963	0.001754	-0.7262	0.00314		intergenic_region	RGR-LINC00858		C	T	0.253		C	T	0.2371	0.3181	0.4135
H3	10	86023023	rs9325574	-0.6656	9.052e-06	-0.5963	0.001754	-0.7262	0.00314		downstream_gene_variant	RGR		T	C	0.2535		T	C	0.2381	0.3191	0.4049
H3	10	86022637	rs6585851	-0.6571	9.59e-06	-0.5586	0.003408	-0.7589	0.001485		downstream_gene_variant	RGR		A	G	0.2553		A	G	0.2381	0.3201	0.4294
H3	12	132189183	rs11246765	-0.5889	7.664e-06	-0.506	0.002983	-0.7042	0.0007438		intergenic_region	LOC338797-SFSWAP		T	C	0.4972		T	C	0.5357	0.1431	0.219
H4	6	28178636	rs16893817	0.6725	7.647e-06	0.6174	0.0008807	0.7459	0.003769		downstream_gene_variant	TOB2P1		G	A	0.2088		G	A	0.1597	0.1571	0.1801
H4	6	28177854	rs73740584	0.6725	7.647e-06	0.6174	0.0008807	0.7459	0.003769		intergenic_region	ZNF192P1-TOB2P1		C	T	0.2088		C	T	0.1597	0.1561	0.1816
H4	7	95531815	rs4357216	0.6012	5.805e-06	0.4465	0.008512	0.8256	0.0001056		intron_variant	DYNC1I1		C	T	0.4555		T	C	0.4712	0.8748	0.8646
H4	8	53371296	rs1440793	0.6818	6.078e-06	0.7114	0.0003772	0.6203	0.008638		intergenic_region	ST18-FAM150A		A	G	0.2448		G	A	0.7688	0.7316	0.7219
H4	8	53371160	rs1627458	0.6818	6.078e-06	0.7114	0.0003772	0.6203	0.008638		intergenic_region	ST18-FAM150A		C	T	0.2448		T	C	0.7688	0.7316	0.719
H4	8	53367337	rs1660550	0.6818	6.078e-06	0.7114	0.0003772	0.6203	0.008638		intergenic_region	ST18-FAM150A		C	A	0.2448		A	C	0.7688	0.7316	0.7176
H4	8	53369316	rs1660552	0.6818	6.078e-06	0.7114	0.0003772	0.6203	0.008638		intergenic_region	ST18-FAM150A		C	A	0.2448		A	C	0.7688	0.7316	0.719
H4	8	53364055	rs166929	0.6818	6.078e-06	0.7114	0.0003772	0.6203	0.008638		intergenic_region	ST18-FAM150A		A	G	0.2447		G	A	0.7688	0.7346	0.7248
H4	8	53370673	rs176183	0.6818	6.078e-06	0.7114	0.0003772	0.6203	0.008638		intergenic_region	ST18-FAM150A		G	A	0.2448		A	G	0.7688	0.7316	0.719
H4	8	53365864	rs176184	0.6818	6.078e-06	0.7114	0.0003772	0.6203	0.008638		intergenic_region	ST18-FAM150A		G	A	0.2448		A	G	0.7688	0.7316	0.7176
H4	8	53371471	rs185876	0.6818	6.078e-06	0.7114	0.0003772	0.6203	0.008638		intergenic_region	ST18-FAM150A		T	A	0.2448		A	T	0.7688	0.7316	0.719
H4	8	53365524	rs188209	0.6818	6.078e-06	0.7114	0.0003772	0.6203	0.008638		intergenic_region	ST18-FAM150A		G	C	0.2452		C	G	0.7688	0.7316	0.7176
H4	8	53366713	rs192568	0.6818	6.078e-06	0.7114	0.0003772	0.6203	0.008638		intergenic_region	ST18-FAM150A		G	A	0.2448		A	G	0.7688	0.7316	0.7176
H4	8	53368585	rs284803	0.6818	6.078e-06	0.7114	0.0003772	0.6203	0.008638		intergenic_region	ST18-FAM150A		G	A	0.2448		A	G	0.7688	0.7316	0.7219
H4	8	53368986	rs284804	0.6818	6.078e-06	0.7114	0.0003772	0.6203	0.008638		intergenic_region	ST18-FAM150A		C	A	0.2448		A	C	0.7688	0.7316	0.719
H4	8	53369523	rs284805	0.6818	6.078e-06	0.7114	0.0003772	0.6203	0.008638		intergenic_region	ST18-FAM150A		C	T	0.2448		T	C	0.7688	0.7316	0.7219
H4	8	53369575	rs284806	0.6818	6.078e-06	0.7114	0.0003772	0.6203	0.008638		intergenic_region	ST18-FAM150A		T	A	0.2448		A	T	0.7688	0.7316	0.7219
H4	8	53369827	rs284807	0.6818	6.078e-06	0.7114	0.0003772	0.6203	0.008638		intergenic_region	ST18-FAM150A		C	G	0.2448		G	C	0.7688	0.7316	0.719
H4	8	53370029	rs284808	0.6818	6.078e-06	0.7114	0.0003772	0.6203	0.008638		intergenic_region	ST18-FAM150A		A	C	0.2448		C	A	0.7688	0.7316	0.719
H4	8	53371552	rs284809	0.6818	6.078e-06	0.7114	0.0003772	0.6203	0.008638		intergenic_region	ST18-FAM150A		A	G	0.2448		G	A	0.7688	0.7316	0.7219
H4	8	53361934	rs284815	0.6818	6.078e-06	0.7114	0.0003772	0.6203	0.008638		intergenic_region	ST18-FAM150A		G	A	0.2444		A	G	0.7688	0.7038	0.7219
H4	8	53363920	rs284817	0.6818	6.078e-06	0.7114	0.0003772	0.6203	0.008638		intergenic_region	ST18-FAM150A		G	C	0.2447		C	G	0.7688	0.7346	0.7248
H4	8	53364500	rs284819	0.6818	6.078e-06	0.7114	0.0003772	0.6203	0.008638		intergenic_region	ST18-FAM150A		G	A	0.2447		A	G	0.7688	0.7346	0.7248
H4	8	53365037	rs284821	0.6818	6.078e-06	0.7114	0.0003772	0.6203	0.008638		intergenic_region	ST18-FAM150A		A	G	0.2446		G	A	0.7688	0.7316	0.7176
H4	8	53366160	rs284823	0.6818	6.078e-06	0.7114	0.0003772	0.6203	0.008638		intergenic_region	ST18-FAM150A		A	C	0.2447		C	A	0.7688	0.7316	0.7176
H4	8	53370602	rs439859	0.6818	6.078e-06	0.7114	0.0003772	0.6203	0.008638		intergenic_region	ST18-FAM150A		A	C	0.2448		C	A	0.7688	0.7326	0.7219
H4	8	53382009	rs2582633	0.6888	6.184e-06	0.6885	0.0008179	0.6632	0.004791		intergenic_region	ST18-FAM150A		A	C	0.2421		A	C	0.2371	0.2694	0.3184
H4	8	53381864	rs2613270	0.6888	6.184e-06	0.6885	0.0008179	0.6632	0.004791		intergenic_region	ST18-FAM150A		T	C	0.2421		T	C	0.2371	0.2724	0.3213
H4	8	53381624	rs2613271	0.6888	6.184e-06	0.6885	0.0008179	0.6632	0.004791		intergenic_region	ST18-FAM150A		C	T	0.2425		C	T	0.2421	0.2734	0.3213
H4	8	53406893	rs2582603	0.703	6.506e-06	0.6472	0.001726	0.7458	0.002256		intergenic_region	ST18-FAM150A		G	A	0.2383		G	A	0.2252	0.2962	0.2651
H4	8	53386563	rs1440786	0.6917	7.122e-06	0.6456	0.001377	0.7244	0.003128		intergenic_region	ST18-FAM150A		T	C	0.2418		T	C	0.2391	0.2753	0.3127
H4	8	53394720	rs2582628	0.6917	7.122e-06	0.6456	0.001377	0.7244	0.003128		intergenic_region	ST18-FAM150A		C	T	0.2403		C	T	0.2331	0.2714	0.317
H4	8	53393301	rs2613258	0.6917	7.122e-06	0.6456	0.001377	0.7244	0.003128		intergenic_region	ST18-FAM150A		A	C	0.2402		A	C	0.2321	0.2654	0.3213
H4	8	53386046	rs2613267	0.6917	7.122e-06	0.6456	0.001377	0.7244	0.003128		intergenic_region	ST18-FAM150A		T	C	0.2412		T	C	0.2371	0.2664	0.3112
H4	10	86436363	rs17103838	-0.5873	5.79e-06	-0.593	0.0002164	-0.5665	0.01022		intergenic_region	CCSER2-LINC01519		G	A	0.3961		G	A	0.4385	0.2853	0.1873
H4	10	86439849	rs4573626	-0.5873	5.79e-06	-0.593	0.0002164	-0.5665	0.01022		intergenic_region	CCSER2-LINC01519		T	C	0.3958		T	C	0.4385	0.2853	0.1859
H4	10	86447497	rs59213736	-0.5873	5.79e-06	-0.593	0.0002164	-0.5665	0.01022		intergenic_region	CCSER2-LINC01519		T	G	0.3949		T	G	0.4385	0.2853	0.1873
H4	10	86454666	rs11201174	-0.5793	7.527e-06	-0.5053	0.001365	-0.6931	0.00227		intergenic_region	CCSER2-LINC01519		G	A	0.3991		G	A	0.4385	0.2863	0.1772
H4	10	86445410	rs11201170	-0.5813	7.604e-06	-0.5913	0.0002137	-0.5586	0.01226		intergenic_region	CCSER2-LINC01519		C	G	0.3992		C	G	0.4375	0.2853	0.1888
H4	10	86446410	rs11201171	-0.5813	7.604e-06	-0.5913	0.0002137	-0.5586	0.01226		intergenic_region	CCSER2-LINC01519		C	A	0.4001		C	A	0.4395	0.2853	0.1873
H4	10	86454472	rs11201173	-0.5788	8.569e-06	-0.5039	0.001535	-0.6931	0.00227		intergenic_region	CCSER2-LINC01519		T	C	0.399		T	C	0.4385	0.2863	0.1671
H4	10	37425238	rs1200907	0.5972	9.293e-06	0.5509	0.0009375	0.6748	0.003261		intron_variant	ANKRD30A		G	A	0.2775		G	A	0.3264	0.5895	0.4827
H5	12	70403306	rs1239925	-0.6787	1.365e-06	-0.681	0.0001174	-0.6101	0.007952		intergenic_region	MYRFL-LINC01481		T	C	0.3603		T	C	0.3403	0.6879	0.7435
H5	16	10268243	rs1104474	0.5608	9.187e-06	0.393	0.01716	0.7873	3.996e-05		intron_variant	GRIN2A		C	T	0.4708		C	T	0.4633	0.666	0.5807
H5	16	10268731	rs1102972	0.558	9.523e-06	0.3883	0.01795	0.7873	3.996e-05		intron_variant	GRIN2A		C	T	0.4707		C	T	0.4613	0.665	0.5807
H5	16	10268330	rs1650420	0.558	9.523e-06	0.3883	0.01795	0.7873	3.996e-05		intron_variant	GRIN2A		C	T	0.4708		C	T	0.4633	0.665	0.5807
H5	16	10268446	rs8055598	0.558	9.523e-06	0.3883	0.01795	0.7873	3.996e-05		intron_variant	GRIN2A		A	C	0.4709		A	C	0.4643	0.665	0.5793
H6	1	240747943	rs4571950	-0.6255	4.297e-06	-0.6544	0.0001311	-0.5732	0.01197		intron_variant	MIR1273E		G	A	0.3587		G	A	0.4554	0.2137	0.2738
H6	1	92098152	rs12137034	-0.6237	5.578e-06	-0.6837	9.753e-05	-0.5233	0.01904		intergenic_region	CDC7-TGFBR3		A	G	0.4418		A	G	0.4901	0.4185	0.3689
H6	8	98300885	rs2635137	0.8854	2.779e-06	0.9382	6.81e-05	0.7831	0.01467		intron_variant	LOC101927066		C	G	0.1137		C	G	0.1558	0.3509	0.3141
H6	8	98302185	rs2635140	0.8854	2.779e-06	0.9382	6.81e-05	0.7831	0.01467		intron_variant	LOC101927066		G	A	0.1147		G	A	0.1617	0.3449	0.3127
H6	8	98294151	rs2583509	0.9479	2.974e-06	1.02	4.409e-05	0.7984	0.02397		upstream_gene_variant	TSPYL5		A	G	0.1033		A	G	0.1399	0.0885	0.1254
H6	8	98296720	rs2567770	0.9171	5.67e-06	0.9739	8.79e-05	0.7984	0.02397		intron_variant	LOC101927066		T	C	0.1032		T	C	0.1399	0.0934	0.1383
H6	8	98296209	rs2635165	0.9171	5.67e-06	0.9739	8.79e-05	0.7984	0.02397		intron_variant	LOC101927066		C	T	0.1032		C	T	0.1399	0.0934	0.1398
H6	8	98281912	rs1816371	0.891	6.447e-06	0.9242	0.0001491	0.8333	0.0156		downstream_gene_variant	TSPYL5		C	T	0.103		C	T	0.119	0.3221	0.2824
H6	8	98282426	rs1835744	0.891	6.447e-06	0.9242	0.0001491	0.8333	0.0156		downstream_gene_variant	TSPYL5		G	C	0.1018		G	C	0.1161	0.2654	0.2493
H6	8	98275866	rs2451115	0.891	6.447e-06	0.9242	0.0001491	0.8333	0.0156		intron_variant	LOC101927066		G	C	0.1028		G	C	0.1171	0.3221	0.2867
H6	8	98285120	rs2567771	0.891	6.447e-06	0.9242	0.0001491	0.8333	0.0156		downstream_gene_variant	TSPYL5		C	T	0.1024		C	T	0.1171	0.3211	0.2839
H6	8	98284737	rs2583503	0.891	6.447e-06	0.9242	0.0001491	0.8333	0.0156		downstream_gene_variant	TSPYL5		T	C	0.1019		T	C	0.1161	0.2634	0.2493
H6	8	98301557	rs2635139	0.9103	7.477e-06	0.9642	0.0001174	0.7984	0.02397		intron_variant	LOC101927066		G	A	0.1029		G	A	0.1429	0.1014	0.1369
H6	8	98297422	rs973756	0.9103	7.477e-06	0.9642	0.0001174	0.7984	0.02397		intron_variant	LOC101927066		T	G	0.1031		T	G	0.1399	0.0924	0.1398
H6	9	31411344	rs10813575	0.6086	6.699e-06	0.6769	9.191e-05	0.4972	0.02315		intergenic_region	LINC01243-ACO1		T	G	0.3597		T	G	0.2728	0.1869	0.317
H6	11	125839764	rs560640	0.7339	1.206e-06	0.8517	2.518e-05	0.5758	0.01195		intron_variant	CDON		A	G	0.2261		A	G	0.2123	0.1521	0.2248
H6	11	125839926	rs562363	0.7339	1.206e-06	0.8517	2.518e-05	0.5758	0.01195		intron_variant	CDON		C	T	0.2297		C	T	0.2222	0.174	0.2406
H6	11	125838912	rs603564	0.7132	2.285e-06	0.9046	6.242e-06	0.4528	0.04952		intron_variant	CDON		A	C	0.2262		A	C	0.2113	0.1521	0.2248
H6	14	81237260	rs1976104	-0.6865	5.282e-06	-0.7218	0.0001605	-0.6236	0.01197		intron_variant	CEP128		C	T	0.2184		C	T	0.127	0.1491	0.2205
V1	2	147796276	rs1033211	-1.023	3.44e-06	-0.9729	0.0004884	-1.089	0.002164		intergenic_region	PABPC1P2-ACVR2A		T	C	0.1192		T	C	0.1062	0.0616	0.0576
V1	2	147780123	rs10166529	-1.024	3.91e-06	-0.9794	0.0005166	-1.089	0.002164		intergenic_region	PABPC1P2-ACVR2A		G	C	0.1171		G	C	0.1062	0.0596	0.0591
V1	2	147773189	rs13410395	-1.024	3.91e-06	-0.9794	0.0005166	-1.089	0.002164		intergenic_region	PABPC1P2-ACVR2A		T	G	0.1198		T	G	0.1062	0.0596	0.0504
V1	2	147794932	rs12466848	-0.9602	5.297e-06	-0.9321	0.0004212	-1.005	0.003567		intergenic_region	PABPC1P2-ACVR2A		G	T	0.1208		G	T	0.1081	0.0636	0.0764
V1	2	147795055	rs12467678	-0.9602	5.297e-06	-0.9321	0.0004212	-1.005	0.003567		intergenic_region	PABPC1P2-ACVR2A		C	T	0.1207		C	T	0.1081	0.0616	0.0605
V1	2	147795211	rs12467734	-0.9602	5.297e-06	-0.9321	0.0004212	-1.005	0.003567		intergenic_region	PABPC1P2-ACVR2A		A	T	0.1207		A	T	0.1081	0.0616	0.0706
V1	2	147795209	rs7419754	-0.9602	5.297e-06	-0.9321	0.0004212	-1.005	0.003567		intergenic_region	PABPC1P2-ACVR2A		G	T	0.1208		G	T	0.1081	0.0636	0.0764
V1	2	147803561	rs10174284	-0.9599	6.066e-06	-0.9363	0.0004494	-1.005	0.003567		intergenic_region	PABPC1P2-ACVR2A		T	C	0.116		T	C	0.1081	0.0616	0.0648
V1	2	147784078	rs12470604	-0.9599	6.066e-06	-0.9363	0.0004494	-1.005	0.003567		intergenic_region	PABPC1P2-ACVR2A		C	A	0.1207		C	A	0.1081	0.0616	0.0735
V1	2	147777746	rs1606809	-0.9599	6.066e-06	-0.9363	0.0004494	-1.005	0.003567		intergenic_region	PABPC1P2-ACVR2A		C	T	0.1206		C	T	0.1081	0.0616	0.0735
V1	13	22791159	rs12585338	-0.6998	4.58e-07	-0.6559	0.0001009	-0.7353	0.002311		intron_variant	LINC00540		T	C	0.2821		T	C	0.2837	0.0139	0.062
V1	13	22788029	rs10507304	-0.6844	1.085e-06	-0.6327	0.0002293	-0.7308	0.002465		intron_variant	LINC00540		A	G	0.292		A	G	0.2976	0.0815	0.085
V1	13	22789165	rs56361571	-0.6801	1.225e-06	-0.6535	0.0001319	-0.684	0.004726		intron_variant	LINC00540		A	G	0.2814		A	G	0.2867	0.0815	0.0879
V1	13	22788941	rs55680219	-0.6242	3.975e-06	-0.578	0.0004538	-0.6463	0.006258		intron_variant	LINC00540		A	C	0.2882		A	C	0.2887	0.2565	0.2133
V1	13	22788905	rs55803886	-0.6242	3.975e-06	-0.578	0.0004538	-0.6463	0.006258		intron_variant	LINC00540		T	G	0.2886		T	G	0.2887	0.2555	0.2133
V1	14	23711119	rs12880128	-0.6046	3.75e-06	-0.5364	0.0006337	-0.6687	0.004751		intron_variant	RNF212B		G	A	0.4354		G	A	0.3938	0.4493	0.2767
V1	14	23708242	rs178768	-0.5967	4.471e-06	-0.5758	0.000252	-0.5534	0.01756		intron_variant	RNF212B		G	A	0.4562		G	A	0.4246	0.4722	0.3026
V1	14	23708387	rs178769	-0.5967	4.471e-06	-0.5758	0.000252	-0.5534	0.01756		intron_variant	RNF212B		C	T	0.4555		C	T	0.4246	0.4722	0.3026
V1	14	23708560	rs178770	-0.5967	4.471e-06	-0.5758	0.000252	-0.5534	0.01756		intron_variant	RNF212B		C	T	0.4559		C	T	0.4246	0.4732	0.3026
V1	14	23712749	rs178776	-0.5967	4.471e-06	-0.5758	0.000252	-0.5534	0.01756		intron_variant	RNF212B		C	T	0.4572		C	T	0.4246	0.4712	0.3026
V1	17	76793533	rs3744803	0.8714	5.792e-06	0.9173	0.0001108	0.8129	0.01155		3_prime_UTR_variant	USP36		T	C	0.1398		T	C	0.1141	0.002	0.0058
V1	17	76792798	rs58206259	0.8714	5.792e-06	0.9173	0.0001108	0.8129	0.01155		3_prime_UTR_variant	USP36		A	G	0.1396		A	G	0.1131	0.002	0.0043
V1	17	76792610	rs61159316	0.8714	5.792e-06	0.9173	0.0001108	0.8129	0.01155		3_prime_UTR_variant	USP36		A	C	0.1396		A	C	0.1131	0.002	0.0043
V1	17	76784794	rs118136968	0.855	8.023e-06	0.8954	0.000148	0.8129	0.01155		intergenic_region	CYTH1-USP36		A	T	0.1397		A	T	0.127	0.002	0.0043
V1	17	76787280	rs59060228	0.855	8.023e-06	0.8954	0.000148	0.8129	0.01155		downstream_gene_variant	USP36		A	G	0.1395		A	G	0.125	0.002	0.0043
V1	17	76787442	rs60045444	0.855	8.023e-06	0.8954	0.000148	0.8129	0.01155		downstream_gene_variant	USP36		T	C	0.1393		T	C	0.1131	0.002	0.0043
V1	19	32951841	rs12985929	0.6357	2.18e-06	0.5491	0.001182	0.7119	0.001275		intron_variant	DPY19L3		A	G	0.3305		A	G	0.3075	0.0656	0.0778
V1	19	32945364	rs34814860	0.6357	2.18e-06	0.5491	0.001182	0.7119	0.001275		intron_variant	DPY19L3		T	C	0.3307		T	C	0.3075	0.0656	0.0778
V1	19	32976941	rs35641247	0.6357	2.18e-06	0.5491	0.001182	0.7119	0.001275		downstream_gene_variant	DPY19L3		T	G	0.3303		T	G	0.3065	0.0646	0.0778
V1	19	32970870	rs71351166	0.6259	3.551e-06	0.5195	0.002012	0.7415	0.001097		intron_variant	DPY19L3		A	G	0.3075		A	G	0.2847	0.0626	0.0605
V1	19	32979622	rs77795565	0.6259	3.551e-06	0.5195	0.002012	0.7415	0.001097		downstream_gene_variant	DPY19L3		T	C	0.3075		T	C	0.2837	0.0616	0.0605
V1	19	32992842	rs71351167	0.6245	4.09e-06	0.4759	0.004677	0.8234	0.0003191		intergenic_region	DPY19L3-PDCD5		A	G	0.2972		A	G	0.2798	0.0616	0.0677
V1	19	32972777	rs34610265	0.6163	5.538e-06	0.5148	0.002169	0.7295	0.001549		intron_variant	DPY19L3		A	G	0.3072		A	G	0.2837	0.0626	0.0591
V1	21	46777852	rs2838896	0.5657	3.951e-06	0.4845	0.001104	0.8031	0.000165		intergenic_region	LINC00316-COL18A1		C	T	0.4468		T	C	0.4861	0.4583	0.317
V2	1	226982919	rs34020484	0.6462	9.023e-06	0.4674	0.007942	0.863	0.0004626		intergenic_region	ITPKB-PSEN2		A	G	0.2483		A	G	0.2927	0.326	0.2709
V2	6	35081931	rs2476822	0.556	3.884e-06	0.4467	0.002498	0.6933	0.000472		downstream_gene_variant	TCP11		G	A	0.4235		A	G	0.5089	0.503	0.5432
V2	15	39024657	rs8042858	0.8899	4.034e-06	0.9208	0.0001178	0.7947	0.01164		intergenic_region	C15orf53-C15orf54		T	C	0.1079		T	C	0.0853	0.2495	0.1628
V2	17	80628142	rs56137100	0.57	7.065e-06	0.5581	0.0003101	0.4878	0.02388		upstream_gene_variant	MIR4525		T	C	0.4067		T	C	0.379	0.3221	0.3775
V3	8	15809615	rs11203737	0.6896	5.196e-06	0.4913	0.009361	0.9865	0.0001023		intergenic_region	TUSC3-MSR1		C	G	0.2267		G	C	0.7659	0.9314	0.7406
V3	18	27282027	rs9748670	-0.6615	5.241e-07	-0.6025	0.0001309	-0.7607	0.001478		None	None						A	T	0.35	0.0838	0.151
V4	3	105962893	rs1020365	-0.7668	8.213e-06	-0.7794	0.001638	-0.7897	0.001422		intergenic_region	CBLB-LINC00882		C	T	0.1203		C	T	0.0764	0.0139	0.0821
V4	9	110431889	rs62569569	-0.4905	8.792e-06	-0.4499	0.001123	-0.565	0.002532		intergenic_region	KLF4-ACTL7B		A	G	0.2951		A	G	0.3562	0.1352	0.2378
V4	12	47427972	rs201159408	-0.6337	8.462e-06	-0.6139	0.0002118	-0.6944	0.01323		None	None		A	G	0.166		A	G	0.1398	0.19	0.205
H7	3	151243183	rs62274696	-0.8078	2.072e-08	-0.8239	2.085e-05	-0.7	0.0002052		intergenic_region	IGSF10-MIR5186		C	G	0.1301		C	G	0.1448	0.005	0.0173
H7	3	151245305	rs62274698	-0.8078	2.072e-08	-0.8239	2.085e-05	-0.7	0.0002052		intergenic_region	IGSF10-MIR5186		A	C	0.1299		A	C	0.1448	0.005	0.0173
H7	3	151236525	rs78390848	-0.8157	2.106e-08	-0.8453	1.668e-05	-0.7	0.0002052		intergenic_region	IGSF10-MIR5186		A	C	0.13		A	C	0.1458	0.005	0.0086
H7	3	151249677	rs60370862	-0.7857	4.456e-08	-0.7863	4.49e-05	-0.7	0.0002052		intergenic_region	IGSF10-MIR5186		A	C	0.1325		A	C	0.1528	0.005	0.0173
H7	3	151255442	rs62274744	-0.7928	4.59e-08	-0.8057	3.705e-05	-0.7	0.0002052		intergenic_region	IGSF10-MIR5186		A	T	0.1327		A	T	0.1488	0.005	0.0086
H7	3	151255891	rs62274745	-0.7928	4.59e-08	-0.8057	3.705e-05	-0.7	0.0002052		intergenic_region	IGSF10-MIR5186		T	G	0.1328		T	G	0.1488	0.005	0.0086
H7	3	151254297	rs79663306	-0.7928	4.59e-08	-0.8057	3.705e-05	-0.7	0.0002052		intergenic_region	IGSF10-MIR5186		T	C	0.1327		T	C	0.1478	0.005	0.0086
H7	3	151251737	rs62274742	-0.764	9.292e-08	-0.7863	4.49e-05	-0.6525	0.000459		intergenic_region	IGSF10-MIR5186		C	A	0.1326		C	A	0.1488	0.005	0.0173
H7	3	151230952	rs148391083	-0.7046	1.786e-06	-0.6802	0.0006689	-0.7	0.0002052		intergenic_region	IGSF10-MIR5186		G	A	0.13		G	A	0.1458	0.006	0.0086
H7	3	151231990	rs200486429	-0.7046	1.786e-06	-0.6802	0.0006689	-0.7	0.0002052		intergenic_region	IGSF10-MIR5186		T	A	0.1305		T	A	0.1458	0.0318	0.0303
H7	3	151232576	rs62274695	-0.7046	1.786e-06	-0.6802	0.0006689	-0.7	0.0002052		intergenic_region	IGSF10-MIR5186		T	C	0.1305		T	C	0.1458	0.0308	0.0303
H7	3	151220539	rs59816317	-0.6826	3.385e-06	-0.6423	0.001229	-0.7	0.0002052		intergenic_region	IGSF10-MIR5186		C	T	0.133		C	T	0.1468	0.005	0.0173
H7	3	151216114	rs62281727	-0.6826	3.385e-06	-0.6423	0.001229	-0.7	0.0002052		intergenic_region	IGSF10-MIR5186		C	T	0.133		C	T	0.1468	0.005	0.0173
H7	3	151214424	rs199717644	-0.6728	8.197e-06	-0.6288	0.002361	-0.7	0.0002052		intergenic_region	IGSF10-MIR5186		T	C	0.1335		T	C	0.1468	0.0308	0.0303
H7	3	151219091	rs56705579	-0.6728	8.197e-06	-0.6288	0.002361	-0.7	0.0002052		intergenic_region	IGSF10-MIR5186		T	C	0.1329		T	C	0.1468	0.005	0.0086
H7	3	151205867	rs62281720	-0.6728	8.197e-06	-0.6288	0.002361	-0.7	0.0002052		intergenic_region	IGSF10-MIR5186		A	C	0.1329		A	C	0.1478	0.005	0.0086
H7	3	151206293	rs62281721	-0.6728	8.197e-06	-0.6288	0.002361	-0.7	0.0002052		intergenic_region	IGSF10-MIR5186		T	C	0.1329		T	C	0.1478	0.005	0.0086
H7	3	151208651	rs62281722	-0.6728	8.197e-06	-0.6288	0.002361	-0.7	0.0002052		intergenic_region	IGSF10-MIR5186		A	G	0.133		A	G	0.1478	0.005	0.0086
H7	3	151218079	rs62281728	-0.6728	8.197e-06	-0.6288	0.002361	-0.7	0.0002052		intergenic_region	IGSF10-MIR5186		A	G	0.1329		A	G	0.1468	0.005	0.0086
H7	3	151219750	rs62281730	-0.6728	8.197e-06	-0.6288	0.002361	-0.7	0.0002052		intergenic_region	IGSF10-MIR5186		T	C	0.133		T	C	0.1468	0.005	0.0086
H7	3	151211853	rs74318607	-0.6728	8.197e-06	-0.6288	0.002361	-0.7	0.0002052		intergenic_region	IGSF10-MIR5186		T	C	0.1324		T	C	0.1478	0.005	0.0086
H7	3	151224529	rs78345691	-0.6728	8.197e-06	-0.6288	0.002361	-0.7	0.0002052		intergenic_region	IGSF10-MIR5186		T	C	0.133		T	C	0.1468	0.005	0.0086
H7	4	9809859	rs12500086	-0.4282	5.106e-06	-0.4295	0.0006297	-0.3335	0.008244		intergenic_region	DRD5-SLC2A9		G	A	0.3557		G	A	0.4018	0.1938	0.3329
H7	4	9805872	rs1519096	-0.4282	5.106e-06	-0.4295	0.0006297	-0.3335	0.008244		intergenic_region	DRD5-SLC2A9		C	T	0.3518		C	T	0.4008	0.1928	0.33
H7	4	9808018	rs1850733	-0.4282	5.106e-06	-0.4295	0.0006297	-0.3335	0.008244		intergenic_region	DRD5-SLC2A9		G	A	0.356		G	A	0.4008	0.1928	0.3487
H7	11	112696012	rs7115108	-0.6744	7.297e-09	-0.7686	3.621e-07	-0.3521	0.03476		intergenic_region	LOC387810-LOC101928847		T	C	0.195		T	C	0.2391	0.2823	0.1931
H7	13	62363197	rs9539309	-0.5679	2.858e-06	-0.5912	0.0002649	-0.4502	0.005218		intergenic_region	LOC101926951-LINC00358		G	A	0.1731		G	A	0.2103	0.2704	0.2305
V5	2	101596624	rs3768988	-0.4702	8.808e-07	-0.5332	7.355e-05	-0.3267	0.002764		upstream_gene_variant	LOC101927142		G	A	0.3201		G	A	0.3552	0.0865	0.317
V5	2	101594530	rs4851394	-0.4484	1.91e-06	-0.5222	9.88e-05	-0.2832	0.007349		upstream_gene_variant	LOC101927142		G	T	0.3552		G	T	0.381	0.0974	0.3199
V5	2	101579979	rs74509671	-0.4299	3.051e-06	-0.4819	0.0002102	-0.3149	0.002523		intron_variant	NPAS2		A	G	0.3868		A	G	0.3879	0.0954	0.3213
V5	2	101568280	rs56154489	-0.3966	9.034e-06	-0.4004	0.001231	-0.3598	0.0005437		intron_variant	NPAS2		T	C	0.3547		T	C	0.3899	0.0915	0.3285
V5	2	101575192	rs79267756	-0.4079	9.455e-06	-0.4424	0.000572	-0.3066	0.004096		intron_variant	NPAS2		A	G	0.3821		A	G	0.3879	0.0934	0.3156
V5	4	71122281	rs13146558	-0.4843	3.906e-06	-0.4534	0.001602	-0.4394	0.0006147		intergenic_region	CSN3-CABS1		G	T	0.2351		G	T	0.2222	0.3658	0.4063
V5	4	71150652	rs1842469	-0.4806	7.612e-06	-0.4657	0.001349	-0.3969	0.003315		intergenic_region	CSN3-CABS1		T	C	0.2003		T	C	0.1935	0.2396	0.3386
V5	4	71149018	rs62305631	-0.4806	7.612e-06	-0.4657	0.001349	-0.3969	0.003315		intergenic_region	CSN3-CABS1		G	T	0.2003		G	T	0.1935	0.2416	0.3401
V5	4	71157816	rs62305634	-0.4806	7.612e-06	-0.4657	0.001349	-0.3969	0.003315		intergenic_region	CSN3-CABS1		C	T	0.2002		C	T	0.1935	0.2406	0.3401
V5	4	71166102	rs17146493	-0.5117	7.822e-06	-0.4807	0.001635	-0.4256	0.005054		intergenic_region	CSN3-CABS1		T	G	0.1953		T	G	0.1935	0.0785	0.0591
V5	4	71119119	rs62305569	-0.4473	9.566e-06	-0.4251	0.002707	-0.4186	0.0003115		downstream_gene_variant	CSN3		A	G	0.2507		A	G	0.244	0.1173	0.0893
V5	5	60843706	rs6898746	-0.7016	2.474e-08	-0.8182	2.306e-06	-0.4505	0.002526		downstream_gene_variant	ZSWIM6		A	T	0.1475		A	T	0.2133	0.5159	0.5548
V5	5	60742205	rs10041978	-0.6206	1.19e-06	-0.7619	2.175e-05	-0.3957	0.006496		intron_variant	ZSWIM6		A	G	0.1533		A	G	0.2232	0.5139	0.5504
V5	5	60751467	rs10939903	-0.6206	1.19e-06	-0.7619	2.175e-05	-0.3957	0.006496		intron_variant	ZSWIM6		C	T	0.1534		C	T	0.2232	0.5129	0.5259
V5	5	60735530	rs11743711	-0.6206	1.19e-06	-0.7619	2.175e-05	-0.3957	0.006496		intron_variant	ZSWIM6		C	T	0.152		C	T	0.2232	0.3976	0.3055
V5	5	60735662	rs11950318	-0.6206	1.19e-06	-0.7619	2.175e-05	-0.3957	0.006496		intron_variant	ZSWIM6		G	C	0.152		G	C	0.2232	0.3966	0.3127
V5	5	60754661	rs12517711	-0.6206	1.19e-06	-0.7619	2.175e-05	-0.3957	0.006496		intron_variant	ZSWIM6		C	T	0.1522		C	T	0.2232	0.3986	0.3084
V5	5	60739052	rs12522647	-0.6206	1.19e-06	-0.7619	2.175e-05	-0.3957	0.006496		intron_variant	ZSWIM6		G	A	0.152		G	A	0.2232	0.3966	0.3055
V5	5	60750477	rs13162694	-0.6206	1.19e-06	-0.7619	2.175e-05	-0.3957	0.006496		intron_variant	ZSWIM6		C	T	0.1521		C	T	0.2232	0.3946	0.3026
V5	5	60736544	rs13171757	-0.6206	1.19e-06	-0.7619	2.175e-05	-0.3957	0.006496		intron_variant	ZSWIM6		T	C	0.152		T	C	0.2232	0.3946	0.3026
V5	5	60744339	rs1445979	-0.6206	1.19e-06	-0.7619	2.175e-05	-0.3957	0.006496		intron_variant	ZSWIM6		A	T	0.152		A	T	0.2232	0.3966	0.3127
V5	5	60760700	rs1477355	-0.6206	1.19e-06	-0.7619	2.175e-05	-0.3957	0.006496		intron_variant	ZSWIM6		C	T	0.1522		C	T	0.2232	0.3996	0.317
V5	5	60761585	rs6449535	-0.6206	1.19e-06	-0.7619	2.175e-05	-0.3957	0.006496		intron_variant	ZSWIM6		G	T	0.1522		G	T	0.2232	0.3956	0.304
V5	5	60752953	rs6881799	-0.6206	1.19e-06	-0.7619	2.175e-05	-0.3957	0.006496		intron_variant	ZSWIM6		A	T	0.1522		A	T	0.2232	0.3986	0.3069
V5	5	60749794	rs7722810	-0.6206	1.19e-06	-0.7619	2.175e-05	-0.3957	0.006496		intron_variant	ZSWIM6		T	A	0.1521		T	A	0.2232	0.3946	0.3026
V5	5	60833080	rs1045352	-0.6319	1.48e-06	-0.7152	9.681e-05	-0.4712	0.001757		intron_variant	ZSWIM6		C	A	0.1485		C	A	0.2143	0.3946	0.304
V5	5	60831581	rs11749200	-0.6319	1.48e-06	-0.7152	9.681e-05	-0.4712	0.001757		intron_variant	ZSWIM6		G	T	0.1485
V5	5	60824235	rs13185068	-0.6319	1.48e-06	-0.7152	9.681e-05	-0.4712	0.001757		intron_variant	ZSWIM6		C	G	0.1482		C	G	0.2143	0.1879	0.1383
V5	5	60835021	rs2276987	-0.6319	1.48e-06	-0.7152	9.681e-05	-0.4712	0.001757		intron_variant	ZSWIM6		C	T	0.1481		C	T	0.2143	0.3976	0.3141
V5	5	60826956	rs6879809	-0.6319	1.48e-06	-0.7152	9.681e-05	-0.4712	0.001757		intron_variant	ZSWIM6		A	G	0.1498		A	G	0.2143	0.5129	0.5519
V5	5	60813605	rs13158413	-0.608	1.778e-06	-0.6569	0.000179	-0.4712	0.001757		intron_variant	ZSWIM6		T	A	0.1522		T	A	0.2133	0.1928	0.1398
V5	5	60643659	rs10939900	-0.6144	1.832e-06	-0.7643	2.582e-05	-0.3957	0.006496		intron_variant	ZSWIM6		T	C	0.1492		T	C	0.2133	0.173	0.1499
V5	5	60696425	rs10939901	-0.6144	1.832e-06	-0.7643	2.582e-05	-0.3957	0.006496		intron_variant	ZSWIM6		T	C	0.1475		T	C	0.2133	0.173	0.1499
V5	5	60727990	rs10939902	-0.6144	1.832e-06	-0.7643	2.582e-05	-0.3957	0.006496		intron_variant	ZSWIM6		C	T	0.1479		C	T	0.2143	0.4732	0.5447
V5	5	60698360	rs11743218	-0.6144	1.832e-06	-0.7643	2.582e-05	-0.3957	0.006496		intron_variant	ZSWIM6		T	C	0.1467		T	C	0.2123	0.174	0.1513
V5	5	60651929	rs11750589	-0.6144	1.832e-06	-0.7643	2.582e-05	-0.3957	0.006496		intron_variant	ZSWIM6		A	G	0.1492		A	G	0.2133	0.172	0.1455
V5	5	60720700	rs12187112	-0.6144	1.832e-06	-0.7643	2.582e-05	-0.3957	0.006496		intron_variant	ZSWIM6		A	G	0.1476		A	G	0.2143	0.3539	0.2968
V5	5	60720682	rs12188627	-0.6144	1.832e-06	-0.7643	2.582e-05	-0.3957	0.006496		intron_variant	ZSWIM6		G	A	0.1479		G	A	0.2143	0.4692	0.5058
V5	5	60680244	rs12189001	-0.6144	1.832e-06	-0.7643	2.582e-05	-0.3957	0.006496		intron_variant	ZSWIM6		A	G	0.1479		A	G	0.2133	0.174	0.1527
V5	5	60700239	rs12518479	-0.6144	1.832e-06	-0.7643	2.582e-05	-0.3957	0.006496		intron_variant	ZSWIM6		G	C	0.1475		G	C	0.2133	0.173	0.1499
V5	5	60702838	rs12520628	-0.6144	1.832e-06	-0.7643	2.582e-05	-0.3957	0.006496		intron_variant	ZSWIM6		G	C	0.1476		G	C	0.2133	0.174	0.1527
V5	5	60688532	rs13158675	-0.6144	1.832e-06	-0.7643	2.582e-05	-0.3957	0.006496		intron_variant	ZSWIM6		T	C	0.1479		T	C	0.2133	0.173	0.1499
V5	5	60685266	rs13162358	-0.6144	1.832e-06	-0.7643	2.582e-05	-0.3957	0.006496		intron_variant	ZSWIM6		C	T	0.1479		C	T	0.2133	0.172	0.1455
V5	5	60660401	rs13169711	-0.6144	1.832e-06	-0.7643	2.582e-05	-0.3957	0.006496		intron_variant	ZSWIM6		A	G	0.1497		A	G	0.2133	0.4722	0.5432
V5	5	60660942	rs13170135	-0.6144	1.832e-06	-0.7643	2.582e-05	-0.3957	0.006496		intron_variant	ZSWIM6		G	A	0.1497		G	A	0.2133	0.4722	0.5432
V5	5	60704813	rs13178686	-0.6144	1.832e-06	-0.7643	2.582e-05	-0.3957	0.006496		intron_variant	ZSWIM6		G	C	0.1474		G	C	0.2133	0.173	0.1499
V5	5	60655844	rs13181015	-0.6144	1.832e-06	-0.7643	2.582e-05	-0.3957	0.006496		intron_variant	ZSWIM6		G	A	0.1492		G	A	0.2133	0.172	0.1455
V5	5	60652030	rs13188327	-0.6144	1.832e-06	-0.7643	2.582e-05	-0.3957	0.006496		intron_variant	ZSWIM6		G	A	0.1492		G	A	0.2133	0.173	0.1499
V5	5	60712747	rs28610339	-0.6144	1.832e-06	-0.7643	2.582e-05	-0.3957	0.006496		intron_variant	ZSWIM6		A	C	0.1476
V5	5	60668775	rs34739794	-0.6144	1.832e-06	-0.7643	2.582e-05	-0.3957	0.006496		intron_variant	ZSWIM6		G	A	0.1492		G	A	0.2133	0.1769	0.1499
V5	5	60695853	rs35262187	-0.6144	1.832e-06	-0.7643	2.582e-05	-0.3957	0.006496		intron_variant	ZSWIM6		A	G	0.1475		A	G	0.2133	0.172	0.1455
V5	5	60673819	rs4392578	-0.6144	1.832e-06	-0.7643	2.582e-05	-0.3957	0.006496		intron_variant	ZSWIM6		A	G	0.1479		A	G	0.2133	0.173	0.1499
V5	5	60638880	rs4484384	-0.6144	1.832e-06	-0.7643	2.582e-05	-0.3957	0.006496		intron_variant	ZSWIM6		G	A	0.1492		G	A	0.2133	0.174	0.1513
V5	5	60642595	rs4604142	-0.6144	1.832e-06	-0.7643	2.582e-05	-0.3957	0.006496		intron_variant	ZSWIM6		T	C	0.1497		T	C	0.2133	0.4732	0.5432
V5	5	60649733	rs56035042	-0.6144	1.832e-06	-0.7643	2.582e-05	-0.3957	0.006496		intron_variant	ZSWIM6		G	A	0.1492		G	A	0.2133	0.174	0.1527
V5	5	60673221	rs60529601	-0.6144	1.832e-06	-0.7643	2.582e-05	-0.3957	0.006496		intron_variant	ZSWIM6		G	A	0.1478		G	A	0.2133	0.174	0.1527
V5	5	60699573	rs60886975	-0.6144	1.832e-06	-0.7643	2.582e-05	-0.3957	0.006496		intron_variant	ZSWIM6		A	C	0.1475		A	C	0.2133	0.173	0.1499
V5	5	60689152	rs62368660	-0.6144	1.832e-06	-0.7643	2.582e-05	-0.3957	0.006496		intron_variant	ZSWIM6		T	C	0.1479		T	C	0.2133	0.173	0.1499
V5	5	60642347	rs6449528	-0.6144	1.832e-06	-0.7643	2.582e-05	-0.3957	0.006496		intron_variant	ZSWIM6		A	G	0.1497		A	G	0.2133	0.4732	0.5432
V5	5	60670192	rs6449530	-0.6144	1.832e-06	-0.7643	2.582e-05	-0.3957	0.006496		intron_variant	ZSWIM6		A	G	0.1492		A	G	0.2143	0.173	0.1499
V5	5	60712212	rs6449531	-0.6144	1.832e-06	-0.7643	2.582e-05	-0.3957	0.006496		intron_variant	ZSWIM6		A	G	0.1476		A	G	0.2143	0.3529	0.2968
V5	5	60715446	rs6449532	-0.6144	1.832e-06	-0.7643	2.582e-05	-0.3957	0.006496		intron_variant	ZSWIM6		T	C	0.1476		T	C	0.2143	0.3529	0.2968
V5	5	60722644	rs6449533	-0.6144	1.832e-06	-0.7643	2.582e-05	-0.3957	0.006496		intron_variant	ZSWIM6		C	T	0.1466		C	T	0.2113	0.338	0.2896
V5	5	60695171	rs6860608	-0.6144	1.832e-06	-0.7643	2.582e-05	-0.3957	0.006496		intron_variant	ZSWIM6		A	G	0.1478		A	G	0.2133	0.174	0.1527
V5	5	60691073	rs6877610	-0.6144	1.832e-06	-0.7643	2.582e-05	-0.3957	0.006496		intron_variant	ZSWIM6		C	A	0.1479		C	A	0.2133	0.174	0.1527
V5	5	60666767	rs6881765	-0.6144	1.832e-06	-0.7643	2.582e-05	-0.3957	0.006496		intron_variant	ZSWIM6		A	G	0.1492		A	G	0.2133	0.173	0.1499
V5	5	60730870	rs6885005	-0.6144	1.832e-06	-0.7643	2.582e-05	-0.3957	0.006496		intron_variant	ZSWIM6		A	T	0.1476		A	T	0.2143	0.3539	0.2968
V5	5	60716631	rs6894675	-0.6144	1.832e-06	-0.7643	2.582e-05	-0.3957	0.006496		intron_variant	ZSWIM6		C	G	0.1476		C	G	0.2143	0.3529	0.2968
V5	5	60664356	rs7700289	-0.6144	1.832e-06	-0.7643	2.582e-05	-0.3957	0.006496		intron_variant	ZSWIM6		T	C	0.1492		T	C	0.2133	0.173	0.1499
V5	5	60731458	rs7709645	-0.6144	1.832e-06	-0.7643	2.582e-05	-0.3957	0.006496		intron_variant	ZSWIM6		C	G	0.1475		C	G	0.2143	0.4732	0.5447
V5	5	60732552	rs7714712	-0.6144	1.832e-06	-0.7643	2.582e-05	-0.3957	0.006496		intron_variant	ZSWIM6		A	C	0.1476		A	C	0.2143	0.3549	0.2997
V5	5	60649468	rs7724551	-0.6144	1.832e-06	-0.7643	2.582e-05	-0.3957	0.006496		intron_variant	ZSWIM6		A	G	0.1497		A	G	0.2133	0.4732	0.5432
V5	5	60706426	rs7727824	-0.6144	1.832e-06	-0.7643	2.582e-05	-0.3957	0.006496		intron_variant	ZSWIM6		C	T	0.1476		C	T	0.2143	0.3529	0.2968
V5	5	60711632	rs7734879	-0.6144	1.832e-06	-0.7643	2.582e-05	-0.3957	0.006496		intron_variant	ZSWIM6		A	C	0.1476		A	C	0.2143	0.3529	0.2968
V5	5	60625875	rs4276369	-0.599	2.156e-06	-0.727	3.782e-05	-0.3957	0.006496		upstream_gene_variant	ZSWIM6		G	A	0.1484		G	A	0.2133	0.173	0.1441
V5	5	60623038	rs5027472	-0.599	2.156e-06	-0.727	3.782e-05	-0.3957	0.006496		intergenic_region	CTC-436P18.1-ZSWIM6		G	C	0.1484		G	C	0.2133	0.175	0.1527
V5	5	60620980	rs7701440	-0.599	2.156e-06	-0.727	3.782e-05	-0.3957	0.006496		intergenic_region	CTC-436P18.1-ZSWIM6		C	T	0.1489		C	T	0.2143	0.4742	0.5461
V5	5	60810610	rs10939905	-0.6185	2.273e-06	-0.7152	9.681e-05	-0.4505	0.002526		intron_variant	ZSWIM6		T	G	0.1485		T	G	0.2143	0.3946	0.3069
V5	5	60810717	rs11742658	-0.6185	2.273e-06	-0.7152	9.681e-05	-0.4505	0.002526		intron_variant	ZSWIM6		G	A	0.1485		G	A	0.2143	0.3946	0.3069
V5	5	60778811	rs11747564	-0.6185	2.273e-06	-0.7152	9.681e-05	-0.4505	0.002526		intron_variant	ZSWIM6		A	C	0.1487		A	C	0.2143	0.3956	0.304
V5	5	60818863	rs11952146	-0.6185	2.273e-06	-0.7152	9.681e-05	-0.4505	0.002526		intron_variant	ZSWIM6		C	T	0.1485		C	T	0.2143	0.3946	0.304
V5	5	60800957	rs13156100	-0.6185	2.273e-06	-0.7152	9.681e-05	-0.4505	0.002526		intron_variant	ZSWIM6		A	G	0.1485		A	G	0.2143	0.3946	0.3069
V5	5	60789045	rs13157831	-0.6185	2.273e-06	-0.7152	9.681e-05	-0.4505	0.002526		intron_variant	ZSWIM6		T	C	0.1487		T	C	0.2143	0.3956	0.304
V5	5	60806489	rs13159018	-0.6185	2.273e-06	-0.7152	9.681e-05	-0.4505	0.002526		intron_variant	ZSWIM6		A	G	0.1485		A	G	0.2143	0.3966	0.3141
V5	5	60771688	rs13160801	-0.6185	2.273e-06	-0.7152	9.681e-05	-0.4505	0.002526		intron_variant	ZSWIM6		G	C	0.1487		G	C	0.2143	0.3986	0.3141
V5	5	60777345	rs13163970	-0.6185	2.273e-06	-0.7152	9.681e-05	-0.4505	0.002526		intron_variant	ZSWIM6		A	C	0.1487		A	C	0.2143	0.3956	0.304
V5	5	60825144	rs13172084	-0.6185	2.273e-06	-0.7152	9.681e-05	-0.4505	0.002526		intron_variant	ZSWIM6		C	T	0.1485		C	T	0.2143	0.3946	0.304
V5	5	60822997	rs13179091	-0.6185	2.273e-06	-0.7152	9.681e-05	-0.4505	0.002526		intron_variant	ZSWIM6		T	C	0.1485		T	C	0.2153	0.3926	0.304
V5	5	60823170	rs13179617	-0.6185	2.273e-06	-0.7152	9.681e-05	-0.4505	0.002526		intron_variant	ZSWIM6		T	G	0.1503		T	G	0.2143	0.3857	0.2997
V5	5	60795485	rs13186194	-0.6185	2.273e-06	-0.7152	9.681e-05	-0.4505	0.002526		intron_variant	ZSWIM6		C	T	0.1485		C	T	0.2143	0.3956	0.304
V5	5	60824406	rs13188685	-0.6185	2.273e-06	-0.7152	9.681e-05	-0.4505	0.002526		intron_variant	ZSWIM6		G	A	0.1485		G	A	0.2143	0.3976	0.3141
V5	5	60789520	rs1363892	-0.6185	2.273e-06	-0.7152	9.681e-05	-0.4505	0.002526		intron_variant	ZSWIM6		T	A	0.1487		T	A	0.2143	0.3956	0.304
V5	5	60774227	rs1374043	-0.6185	2.273e-06	-0.7152	9.681e-05	-0.4505	0.002526		intron_variant	ZSWIM6		A	G	0.1503		A	G	0.2143	0.5149	0.5548
V5	5	60807734	rs1445976	-0.6185	2.273e-06	-0.7152	9.681e-05	-0.4505	0.002526		intron_variant	ZSWIM6		C	G	0.1498		C	G	0.2143	0.5149	0.5519
V5	5	60798733	rs1445980	-0.6185	2.273e-06	-0.7152	9.681e-05	-0.4505	0.002526		intron_variant	ZSWIM6		A	G	0.1485		A	G	0.2143	0.3936	0.304
V5	5	60798886	rs1445981	-0.6185	2.273e-06	-0.7152	9.681e-05	-0.4505	0.002526		intron_variant	ZSWIM6		A	G	0.1485		A	G	0.2143	0.3936	0.304
V5	5	60815767	rs2034239	-0.6185	2.273e-06	-0.7152	9.681e-05	-0.4505	0.002526		intron_variant	ZSWIM6		C	T	0.1485		C	T	0.2143	0.3956	0.3141
V5	5	60806019	rs2053693	-0.6185	2.273e-06	-0.7152	9.681e-05	-0.4505	0.002526		intron_variant	ZSWIM6		T	C	0.1485		T	C	0.2143	0.3966	0.3141
V5	5	60807886	rs2053694	-0.6185	2.273e-06	-0.7152	9.681e-05	-0.4505	0.002526		intron_variant	ZSWIM6		C	T	0.1498		C	T	0.2143	0.5129	0.5245
V5	5	60781432	rs55838118	-0.6185	2.273e-06	-0.7152	9.681e-05	-0.4505	0.002526		intron_variant	ZSWIM6		A	G	0.1487		A	G	0.2143	0.3956	0.304
V5	5	60801670	rs66775554	-0.6185	2.273e-06	-0.7152	9.681e-05	-0.4505	0.002526		intron_variant	ZSWIM6		A	G	0.1482		A	G	0.2143	0.1869	0.1398
V5	5	60806658	rs6865624	-0.6185	2.273e-06	-0.7152	9.681e-05	-0.4505	0.002526		intron_variant	ZSWIM6		T	A	0.1482		T	A	0.2143	0.3936	0.304
V5	5	60795792	rs6873712	-0.6185	2.273e-06	-0.7152	9.681e-05	-0.4505	0.002526		intron_variant	ZSWIM6		A	C	0.1485		A	C	0.2143	0.3986	0.3141
V5	5	60796156	rs6874264	-0.6185	2.273e-06	-0.7152	9.681e-05	-0.4505	0.002526		intron_variant	ZSWIM6		T	C	0.1485		T	C	0.2143	0.3996	0.3141
V5	5	60796200	rs6874266	-0.6185	2.273e-06	-0.7152	9.681e-05	-0.4505	0.002526		intron_variant	ZSWIM6		G	A	0.1485		G	A	0.2143	0.3966	0.304
V5	5	60796291	rs6878927	-0.6185	2.273e-06	-0.7152	9.681e-05	-0.4505	0.002526		intron_variant	ZSWIM6		T	G	0.1485		T	G	0.2143	0.3956	0.304
V5	5	60819475	rs6890351	-0.6185	2.273e-06	-0.7152	9.681e-05	-0.4505	0.002526		intron_variant	ZSWIM6		C	T	0.1485		C	T	0.2143	0.3946	0.304
V5	5	60783500	rs7443602	-0.6185	2.273e-06	-0.7152	9.681e-05	-0.4505	0.002526		intron_variant	ZSWIM6		T	A	0.1487		T	A	0.2143	0.3956	0.304
V5	5	60773229	rs7714457	-0.6185	2.273e-06	-0.7152	9.681e-05	-0.4505	0.002526		intron_variant	ZSWIM6		T	C	0.1487		T	C	0.2143	0.3956	0.304
V5	5	60773968	rs7719647	-0.6185	2.273e-06	-0.7152	9.681e-05	-0.4505	0.002526		intron_variant	ZSWIM6		A	G	0.1487		A	G	0.2143	0.3956	0.304
V5	5	60786880	rs7732234	-0.6185	2.273e-06	-0.7152	9.681e-05	-0.4505	0.002526		intron_variant	ZSWIM6		T	C	0.15		T	C	0.2143	0.5149	0.5519
V5	5	60643513	rs6449529	-0.602	2.754e-06	-0.7382	4.458e-05	-0.3957	0.006496		intron_variant	ZSWIM6		C	T	0.1497		C	T	0.2133	0.4732	0.5432
V5	5	60746985	rs1348716	-0.6054	3.444e-06	-0.7152	9.681e-05	-0.4312	0.003539		intron_variant	ZSWIM6		A	G	0.1485		A	G	0.2143	0.3966	0.3127
V5	5	60765209	rs11954430	-0.5926	5.153e-06	-0.7152	9.681e-05	-0.4129	0.004844		intron_variant	ZSWIM6		A	G	0.1494		A	G	0.2153	0.1958	0.1412
V5	5	60758847	rs13157657	-0.5926	5.153e-06	-0.7152	9.681e-05	-0.4129	0.004844		intron_variant	ZSWIM6		A	C	0.1487		A	C	0.2143	0.3956	0.304
V5	5	60765660	rs13166934	-0.5926	5.153e-06	-0.7152	9.681e-05	-0.4129	0.004844		intron_variant	ZSWIM6		A	G	0.1487		A	G	0.2143	0.3956	0.3055
V5	5	60769721	rs13170262	-0.5926	5.153e-06	-0.7152	9.681e-05	-0.4129	0.004844		intron_variant	ZSWIM6		C	T	0.1487		C	T	0.2143	0.3996	0.317
V5	5	60766530	rs13171497	-0.5926	5.153e-06	-0.7152	9.681e-05	-0.4129	0.004844		intron_variant	ZSWIM6		C	A	0.1487		C	A	0.2143	0.3956	0.304
V5	5	60766893	rs13172080	-0.5926	5.153e-06	-0.7152	9.681e-05	-0.4129	0.004844		intron_variant	ZSWIM6		G	A	0.1487		G	A	0.2143	0.3956	0.3055
V5	5	60754419	rs1986252	-0.5926	5.153e-06	-0.7152	9.681e-05	-0.4129	0.004844		intron_variant	ZSWIM6		G	A	0.15		G	A	0.2143	0.5179	0.5562
V5	5	60762072	rs6882136	-0.5926	5.153e-06	-0.7152	9.681e-05	-0.4129	0.004844		intron_variant	ZSWIM6		A	G	0.1471		A	G	0.2123	0.3946	0.304
V5	5	60765587	rs6895046	-0.5926	5.153e-06	-0.7152	9.681e-05	-0.4129	0.004844		intron_variant	ZSWIM6		C	T	0.15		C	T	0.2143	0.5129	0.5259
V5	5	60769411	rs7717082	-0.5926	5.153e-06	-0.7152	9.681e-05	-0.4129	0.004844		intron_variant	ZSWIM6		C	T	0.1487		C	T	0.2143	0.3996	0.317
V5	5	60827739	rs13159166	-0.5744	7.282e-06	-0.6892	0.00016	-0.397	0.005211		intron_variant	ZSWIM6		G	T	0.1572		G	T	0.2212	0.3926	0.304
V5	10	121226365	rs11198944	-0.6111	6.553e-06	-0.6951	0.0005694	-0.4746	0.0007682		intergenic_region	GRK5-RGS10		T	C	0.1244		T	C	0.0843	0.1769	0.1499
V5	11	98482398	rs77519679	-0.5458	1.354e-07	-0.6289	3.235e-05	-0.4154	0.0001637		intergenic_region	LOC105369443-CNTN5		A	G	0.1905		A	G	0.2034	0.3201	0.2666
V5	11	98499049	rs10790171	-0.5487	4.368e-07	-0.6098	0.0001525	-0.452	6.24e-05		intergenic_region	LOC105369443-CNTN5		C	A	0.1889		C	A	0.2014	0.3221	0.2695
V5	11	98514432	rs10892081	-0.5293	1.084e-06	-0.5665	0.0004346	-0.452	6.24e-05		intergenic_region	LOC105369443-CNTN5		A	G	0.2011		A	G	0.2093	0.3181	0.2781
V5	11	98512351	rs3843608	-0.5167	1.935e-06	-0.5524	0.0006032	-0.4443	8.23e-05		intergenic_region	LOC105369443-CNTN5		T	C	0.2022		T	C	0.2093	0.3201	0.268
V6	2	235806038	rs9789458	-0.3906	9.028e-06	-0.5095	0.0001565	-0.1981	0.002948		intergenic_region	LINC01173-SH3BP4		T	C	0.2488		T	C	0.256	0.2137	0.2983
V6	4	71122281	rs13146558	-0.4	8.354e-06	-0.4367	0.0007505	-0.2292	0.003071		intergenic_region	CSN3-CABS1		G	T	0.2351		G	T	0.2222	0.3658	0.4063
V6	6	16481725	rs2237192	-0.4403	7.295e-06	-0.5807	4.034e-05	-0.1731	0.03699		intron_variant	ATXN1		T	G	0.1817		T	G	0.2133	0.0726	0.0187
V6	11	44017916	rs11037789	-0.3669	9.153e-06	-0.5276	3.909e-05	-0.127	0.04046		intergenic_region	C11orf96-ACCSL		T	G	0.2824		T	G	0.3869	0.0586	0.1455
V7	1	242381187	rs76072862	-0.6855	3.298e-06	-0.6401	0.003381	-0.8132	5.63e-07		intron_variant	PLD5		A	G	0.1141		A	G	0.124	0.1044	0.1052
V7	1	242327762	rs192890	-0.6765	5.511e-06	-0.5786	0.009738	-0.8428	1.385e-07		intron_variant	PLD5		C	T	0.1109		C	T	0.1409	0.0616	0.0591
V7	1	242327693	rs316850	-0.6765	5.511e-06	-0.5786	0.009738	-0.8428	1.385e-07		intron_variant	PLD5		G	A	0.1109		G	A	0.1409	0.0616	0.0591
V7	4	140609325	rs1377382	-0.4801	9.481e-06	-0.4603	0.002083	-0.5448	5.551e-05		intron_variant	MGST2		G	A	0.1853		G	A	0.2143	0.0229	0.0173
V7	4	140607746	rs57783161	-0.4801	9.481e-06	-0.4603	0.002083	-0.5448	5.551e-05		intron_variant	MGST2		G	A	0.1853		G	A	0.2143	0.0229	0.0159
V7	4	140612034	rs8192087	-0.4801	9.481e-06	-0.4603	0.002083	-0.5448	5.551e-05		intron_variant	MGST2		T	C	0.184		T	C	0.2153	0.0229	0.0159
V7	5	60843706	rs6898746	-0.7131	4.905e-08	-0.6945	0.0001101	-0.7253	1.08e-05		downstream_gene_variant	ZSWIM6		A	T	0.1475		A	T	0.2133	0.5159	0.5548
V7	5	60833080	rs1045352	-0.649	1.902e-06	-0.6076	0.00135	-0.7122	2.046e-05		intron_variant	ZSWIM6		C	A	0.1485		C	A	0.2143	0.3946	0.304
V7	5	60831581	rs11749200	-0.649	1.902e-06	-0.6076	0.00135	-0.7122	2.046e-05		intron_variant	ZSWIM6		G	T	0.1485
V7	5	60824235	rs13185068	-0.649	1.902e-06	-0.6076	0.00135	-0.7122	2.046e-05		intron_variant	ZSWIM6		C	G	0.1482		C	G	0.2143	0.1879	0.1383
V7	5	60835021	rs2276987	-0.649	1.902e-06	-0.6076	0.00135	-0.7122	2.046e-05		intron_variant	ZSWIM6		C	T	0.1481		C	T	0.2143	0.3976	0.3141
V7	5	60826956	rs6879809	-0.649	1.902e-06	-0.6076	0.00135	-0.7122	2.046e-05		intron_variant	ZSWIM6		A	G	0.1498		A	G	0.2143	0.5129	0.5519
V7	5	60810610	rs10939905	-0.6345	2.975e-06	-0.6076	0.00135	-0.6813	3.984e-05		intron_variant	ZSWIM6		T	G	0.1485		T	G	0.2143	0.3946	0.3069
V7	5	60810717	rs11742658	-0.6345	2.975e-06	-0.6076	0.00135	-0.6813	3.984e-05		intron_variant	ZSWIM6		G	A	0.1485		G	A	0.2143	0.3946	0.3069
V7	5	60778811	rs11747564	-0.6345	2.975e-06	-0.6076	0.00135	-0.6813	3.984e-05		intron_variant	ZSWIM6		A	C	0.1487		A	C	0.2143	0.3956	0.304
V7	5	60818863	rs11952146	-0.6345	2.975e-06	-0.6076	0.00135	-0.6813	3.984e-05		intron_variant	ZSWIM6		C	T	0.1485		C	T	0.2143	0.3946	0.304
V7	5	60800957	rs13156100	-0.6345	2.975e-06	-0.6076	0.00135	-0.6813	3.984e-05		intron_variant	ZSWIM6		A	G	0.1485		A	G	0.2143	0.3946	0.3069
V7	5	60789045	rs13157831	-0.6345	2.975e-06	-0.6076	0.00135	-0.6813	3.984e-05		intron_variant	ZSWIM6		T	C	0.1487		T	C	0.2143	0.3956	0.304
V7	5	60806489	rs13159018	-0.6345	2.975e-06	-0.6076	0.00135	-0.6813	3.984e-05		intron_variant	ZSWIM6		A	G	0.1485		A	G	0.2143	0.3966	0.3141
V7	5	60771688	rs13160801	-0.6345	2.975e-06	-0.6076	0.00135	-0.6813	3.984e-05		intron_variant	ZSWIM6		G	C	0.1487		G	C	0.2143	0.3986	0.3141
V7	5	60777345	rs13163970	-0.6345	2.975e-06	-0.6076	0.00135	-0.6813	3.984e-05		intron_variant	ZSWIM6		A	C	0.1487		A	C	0.2143	0.3956	0.304
V7	5	60825144	rs13172084	-0.6345	2.975e-06	-0.6076	0.00135	-0.6813	3.984e-05		intron_variant	ZSWIM6		C	T	0.1485		C	T	0.2143	0.3946	0.304
V7	5	60822997	rs13179091	-0.6345	2.975e-06	-0.6076	0.00135	-0.6813	3.984e-05		intron_variant	ZSWIM6		T	C	0.1485		T	C	0.2153	0.3926	0.304
V7	5	60823170	rs13179617	-0.6345	2.975e-06	-0.6076	0.00135	-0.6813	3.984e-05		intron_variant	ZSWIM6		T	G	0.1503		T	G	0.2143	0.3857	0.2997
V7	5	60795485	rs13186194	-0.6345	2.975e-06	-0.6076	0.00135	-0.6813	3.984e-05		intron_variant	ZSWIM6		C	T	0.1485		C	T	0.2143	0.3956	0.304
V7	5	60824406	rs13188685	-0.6345	2.975e-06	-0.6076	0.00135	-0.6813	3.984e-05		intron_variant	ZSWIM6		G	A	0.1485		G	A	0.2143	0.3976	0.3141
V7	5	60789520	rs1363892	-0.6345	2.975e-06	-0.6076	0.00135	-0.6813	3.984e-05		intron_variant	ZSWIM6		T	A	0.1487		T	A	0.2143	0.3956	0.304
V7	5	60774227	rs1374043	-0.6345	2.975e-06	-0.6076	0.00135	-0.6813	3.984e-05		intron_variant	ZSWIM6		A	G	0.1503		A	G	0.2143	0.5149	0.5548
V7	5	60807734	rs1445976	-0.6345	2.975e-06	-0.6076	0.00135	-0.6813	3.984e-05		intron_variant	ZSWIM6		C	G	0.1498		C	G	0.2143	0.5149	0.5519
V7	5	60798733	rs1445980	-0.6345	2.975e-06	-0.6076	0.00135	-0.6813	3.984e-05		intron_variant	ZSWIM6		A	G	0.1485		A	G	0.2143	0.3936	0.304
V7	5	60798886	rs1445981	-0.6345	2.975e-06	-0.6076	0.00135	-0.6813	3.984e-05		intron_variant	ZSWIM6		A	G	0.1485		A	G	0.2143	0.3936	0.304
V7	5	60815767	rs2034239	-0.6345	2.975e-06	-0.6076	0.00135	-0.6813	3.984e-05		intron_variant	ZSWIM6		C	T	0.1485		C	T	0.2143	0.3956	0.3141
V7	5	60806019	rs2053693	-0.6345	2.975e-06	-0.6076	0.00135	-0.6813	3.984e-05		intron_variant	ZSWIM6		T	C	0.1485		T	C	0.2143	0.3966	0.3141
V7	5	60807886	rs2053694	-0.6345	2.975e-06	-0.6076	0.00135	-0.6813	3.984e-05		intron_variant	ZSWIM6		C	T	0.1498		C	T	0.2143	0.5129	0.5245
V7	5	60781432	rs55838118	-0.6345	2.975e-06	-0.6076	0.00135	-0.6813	3.984e-05		intron_variant	ZSWIM6		A	G	0.1487		A	G	0.2143	0.3956	0.304
V7	5	60801670	rs66775554	-0.6345	2.975e-06	-0.6076	0.00135	-0.6813	3.984e-05		intron_variant	ZSWIM6		A	G	0.1482		A	G	0.2143	0.1869	0.1398
V7	5	60806658	rs6865624	-0.6345	2.975e-06	-0.6076	0.00135	-0.6813	3.984e-05		intron_variant	ZSWIM6		T	A	0.1482		T	A	0.2143	0.3936	0.304
V7	5	60795792	rs6873712	-0.6345	2.975e-06	-0.6076	0.00135	-0.6813	3.984e-05		intron_variant	ZSWIM6		A	C	0.1485		A	C	0.2143	0.3986	0.3141
V7	5	60796156	rs6874264	-0.6345	2.975e-06	-0.6076	0.00135	-0.6813	3.984e-05		intron_variant	ZSWIM6		T	C	0.1485		T	C	0.2143	0.3996	0.3141
V7	5	60796200	rs6874266	-0.6345	2.975e-06	-0.6076	0.00135	-0.6813	3.984e-05		intron_variant	ZSWIM6		G	A	0.1485		G	A	0.2143	0.3966	0.304
V7	5	60796291	rs6878927	-0.6345	2.975e-06	-0.6076	0.00135	-0.6813	3.984e-05		intron_variant	ZSWIM6		T	G	0.1485		T	G	0.2143	0.3956	0.304
V7	5	60819475	rs6890351	-0.6345	2.975e-06	-0.6076	0.00135	-0.6813	3.984e-05		intron_variant	ZSWIM6		C	T	0.1485		C	T	0.2143	0.3946	0.304
V7	5	60783500	rs7443602	-0.6345	2.975e-06	-0.6076	0.00135	-0.6813	3.984e-05		intron_variant	ZSWIM6		T	A	0.1487		T	A	0.2143	0.3956	0.304
V7	5	60773229	rs7714457	-0.6345	2.975e-06	-0.6076	0.00135	-0.6813	3.984e-05		intron_variant	ZSWIM6		T	C	0.1487		T	C	0.2143	0.3956	0.304
V7	5	60773968	rs7719647	-0.6345	2.975e-06	-0.6076	0.00135	-0.6813	3.984e-05		intron_variant	ZSWIM6		A	G	0.1487		A	G	0.2143	0.3956	0.304
V7	5	60786880	rs7732234	-0.6345	2.975e-06	-0.6076	0.00135	-0.6813	3.984e-05		intron_variant	ZSWIM6		T	C	0.15		T	C	0.2143	0.5149	0.5519
V7	5	60746985	rs1348716	-0.6204	4.588e-06	-0.6076	0.00135	-0.6523	7.366e-05		intron_variant	ZSWIM6		A	G	0.1485		A	G	0.2143	0.3966	0.3127
V7	5	60827739	rs13159166	-0.6032	5.571e-06	-0.5822	0.002021	-0.6403	4.849e-05		intron_variant	ZSWIM6		G	T	0.1572		G	T	0.2212	0.3926	0.304
V7	5	60742205	rs10041978	-0.5997	6.466e-06	-0.5826	0.001766	-0.6407	7.172e-05		intron_variant	ZSWIM6		A	G	0.1533		A	G	0.2232	0.5139	0.5504
V7	5	60751467	rs10939903	-0.5997	6.466e-06	-0.5826	0.001766	-0.6407	7.172e-05		intron_variant	ZSWIM6		C	T	0.1534		C	T	0.2232	0.5129	0.5259
V7	5	60735530	rs11743711	-0.5997	6.466e-06	-0.5826	0.001766	-0.6407	7.172e-05		intron_variant	ZSWIM6		C	T	0.152		C	T	0.2232	0.3976	0.3055
V7	5	60735662	rs11950318	-0.5997	6.466e-06	-0.5826	0.001766	-0.6407	7.172e-05		intron_variant	ZSWIM6		G	C	0.152		G	C	0.2232	0.3966	0.3127
V7	5	60754661	rs12517711	-0.5997	6.466e-06	-0.5826	0.001766	-0.6407	7.172e-05		intron_variant	ZSWIM6		C	T	0.1522		C	T	0.2232	0.3986	0.3084
V7	5	60739052	rs12522647	-0.5997	6.466e-06	-0.5826	0.001766	-0.6407	7.172e-05		intron_variant	ZSWIM6		G	A	0.152		G	A	0.2232	0.3966	0.3055
V7	5	60750477	rs13162694	-0.5997	6.466e-06	-0.5826	0.001766	-0.6407	7.172e-05		intron_variant	ZSWIM6		C	T	0.1521		C	T	0.2232	0.3946	0.3026
V7	5	60736544	rs13171757	-0.5997	6.466e-06	-0.5826	0.001766	-0.6407	7.172e-05		intron_variant	ZSWIM6		T	C	0.152		T	C	0.2232	0.3946	0.3026
V7	5	60744339	rs1445979	-0.5997	6.466e-06	-0.5826	0.001766	-0.6407	7.172e-05		intron_variant	ZSWIM6		A	T	0.152		A	T	0.2232	0.3966	0.3127
V7	5	60760700	rs1477355	-0.5997	6.466e-06	-0.5826	0.001766	-0.6407	7.172e-05		intron_variant	ZSWIM6		C	T	0.1522		C	T	0.2232	0.3996	0.317
V7	5	60761585	rs6449535	-0.5997	6.466e-06	-0.5826	0.001766	-0.6407	7.172e-05		intron_variant	ZSWIM6		G	T	0.1522		G	T	0.2232	0.3956	0.304
V7	5	60752953	rs6881799	-0.5997	6.466e-06	-0.5826	0.001766	-0.6407	7.172e-05		intron_variant	ZSWIM6		A	T	0.1522		A	T	0.2232	0.3986	0.3069
V7	5	60749794	rs7722810	-0.5997	6.466e-06	-0.5826	0.001766	-0.6407	7.172e-05		intron_variant	ZSWIM6		T	A	0.1521		T	A	0.2232	0.3946	0.3026
V7	5	60765209	rs11954430	-0.6065	6.98e-06	-0.6076	0.00135	-0.6251	0.0001301		intron_variant	ZSWIM6		A	G	0.1494		A	G	0.2153	0.1958	0.1412
V7	5	60758847	rs13157657	-0.6065	6.98e-06	-0.6076	0.00135	-0.6251	0.0001301		intron_variant	ZSWIM6		A	C	0.1487		A	C	0.2143	0.3956	0.304
V7	5	60765660	rs13166934	-0.6065	6.98e-06	-0.6076	0.00135	-0.6251	0.0001301		intron_variant	ZSWIM6		A	G	0.1487		A	G	0.2143	0.3956	0.3055
V7	5	60769721	rs13170262	-0.6065	6.98e-06	-0.6076	0.00135	-0.6251	0.0001301		intron_variant	ZSWIM6		C	T	0.1487		C	T	0.2143	0.3996	0.317
V7	5	60766530	rs13171497	-0.6065	6.98e-06	-0.6076	0.00135	-0.6251	0.0001301		intron_variant	ZSWIM6		C	A	0.1487		C	A	0.2143	0.3956	0.304
V7	5	60766893	rs13172080	-0.6065	6.98e-06	-0.6076	0.00135	-0.6251	0.0001301		intron_variant	ZSWIM6		G	A	0.1487		G	A	0.2143	0.3956	0.3055
V7	5	60754419	rs1986252	-0.6065	6.98e-06	-0.6076	0.00135	-0.6251	0.0001301		intron_variant	ZSWIM6		G	A	0.15		G	A	0.2143	0.5179	0.5562
V7	5	60762072	rs6882136	-0.6065	6.98e-06	-0.6076	0.00135	-0.6251	0.0001301		intron_variant	ZSWIM6		A	G	0.1471		A	G	0.2123	0.3946	0.304
V7	5	60765587	rs6895046	-0.6065	6.98e-06	-0.6076	0.00135	-0.6251	0.0001301		intron_variant	ZSWIM6		C	T	0.15		C	T	0.2143	0.5129	0.5259
V7	5	60769411	rs7717082	-0.6065	6.98e-06	-0.6076	0.00135	-0.6251	0.0001301		intron_variant	ZSWIM6		C	T	0.1487		C	T	0.2143	0.3996	0.317
V7	7	81757727	rs258692	-0.4454	5.863e-06	-0.4944	0.0003402	-0.2784	0.02554		intron_variant	CACNA2D1		A	G	0.4255		A	G	0.4435	0.2515	0.304
V7	7	81758397	rs258694	-0.4454	5.863e-06	-0.4944	0.0003402	-0.2784	0.02554		intron_variant	CACNA2D1		G	A	0.4258		G	A	0.4454	0.2515	0.3069
V7	7	81759677	rs258696	-0.4454	5.863e-06	-0.4944	0.0003402	-0.2784	0.02554		intron_variant	CACNA2D1		G	C	0.4255		G	C	0.4435	0.2485	0.3069
V7	7	81760484	rs258697	-0.4454	5.863e-06	-0.4944	0.0003402	-0.2784	0.02554		intron_variant	CACNA2D1		A	G	0.4256		A	G	0.4435	0.2485	0.3055
V7	7	81760637	rs258699	-0.4454	5.863e-06	-0.4944	0.0003402	-0.2784	0.02554		intron_variant	CACNA2D1		C	T	0.4255		C	T	0.4435	0.2485	0.3055
V7	7	81760718	rs258700	-0.4454	5.863e-06	-0.4944	0.0003402	-0.2784	0.02554		intron_variant	CACNA2D1		T	C	0.4256		T	C	0.4435	0.2485	0.3055
V7	7	81762176	rs258704	-0.4353	8.5e-06	-0.4763	0.0005046	-0.2784	0.02554		intron_variant	CACNA2D1		C	T	0.4269		C	T	0.4464	0.2584	0.3141
V7	7	145813854	rs2462603	-0.426	8.967e-06	-0.5268	0.0001175	-0.2496	0.03021		5_prime_UTR_variant	CNTNAP2		G	A	0.3601		A	G	0.624	0.5358	0.5086
V7	7	145818834	rs2692362	-0.426	8.967e-06	-0.5268	0.0001175	-0.2496	0.03021		intron_variant	CNTNAP2		C	T	0.3592		T	C	0.629	0.5636	0.5346
V7	9	106013715	rs7041631	-0.5445	1.259e-06	-0.6401	3.309e-05	-0.3747	0.00878		intron_variant	LINC01492		C	A	0.2138		C	A	0.2083	0.5855	0.3559
V7	11	122790097	rs58906513	-0.5263	3.056e-06	-0.6906	1.131e-05	-0.2829	0.04235		intron_variant	C11orf63		G	C	0.1975		G	C	0.2024	0.0606	0.0951
V7	12	54127513	rs7131877	-0.593	1.446e-06	-0.6163	0.000235	-0.472	0.00348		intergenic_region	CALCOCO1-CISTR		C	T	0.1733		T	C	0.747	0.3638	0.3732
V7	12	54114923	rs2077285	-0.5832	2.086e-06	-0.6163	0.000235	-0.4514	0.004936		intron_variant	CALCOCO1		C	A	0.1738		A	C	0.7431	0.3618	0.3646
V7	22	28083520	rs134119	-0.4679	1.958e-06	-0.6573	2.019e-06	-0.2564	0.03349		intergenic_region	LOC100507657-MN1		A	G	0.4232		A	G	0.3938	0.503	0.4337
V7	22	28070326	rs134097	-0.4464	7.721e-06	-0.6061	2.396e-05	-0.2833	0.01645		intergenic_region	LOC100507657-MN1		G	A	0.4156		G	A	0.3839	0.4732	0.4179
V7	22	28068630	rs134094	-0.4411	7.831e-06	-0.6282	1.045e-05	-0.2519	0.03012		intergenic_region	LOC100507657-MN1		A	G	0.4145		A	G	0.3889	0.4732	0.4251
V8	3	151738736	rs6800439	-0.5138	4.95e-06	-0.5088	0.0007748	-0.2705	0.03493		intergenic_region	AADACL2-AS1-LOC101928166		G	A	0.2999		G	A	0.2996	0.5765	0.4568
V8	4	71122281	rs13146558	-0.5708	3.549e-07	-0.5728	0.0002422	-0.4097	0.0003071		intergenic_region	CSN3-CABS1		G	T	0.2351		G	T	0.2222	0.3658	0.4063
V8	4	71150652	rs1842469	-0.5764	4.991e-07	-0.6304	6.116e-05	-0.2872	0.01754		intergenic_region	CSN3-CABS1		T	C	0.2003		T	C	0.1935	0.2396	0.3386
V8	4	71149018	rs62305631	-0.5764	4.991e-07	-0.6304	6.116e-05	-0.2872	0.01754		intergenic_region	CSN3-CABS1		G	T	0.2003		G	T	0.1935	0.2416	0.3401
V8	4	71157816	rs62305634	-0.5764	4.991e-07	-0.6304	6.116e-05	-0.2872	0.01754		intergenic_region	CSN3-CABS1		C	T	0.2002		C	T	0.1935	0.2406	0.3401
V8	4	71135113	rs11736627	-0.5619	5.486e-07	-0.5649	0.0002899	-0.4097	0.0003071		intergenic_region	CSN3-CABS1		G	A	0.2296		G	A	0.2202	0.3658	0.4049
V8	4	71127403	rs17148451	-0.5619	5.486e-07	-0.5649	0.0002899	-0.4097	0.0003071		intergenic_region	CSN3-CABS1		C	T	0.2296		C	T	0.2202	0.3658	0.4063
V8	4	71136193	rs1825030	-0.5619	5.486e-07	-0.5649	0.0002899	-0.4097	0.0003071		intergenic_region	CSN3-CABS1		A	G	0.2296		A	G	0.2202	0.3648	0.4035
V8	4	71129045	rs2127784	-0.5619	5.486e-07	-0.5649	0.0002899	-0.4097	0.0003071		intergenic_region	CSN3-CABS1		T	C	0.2296		T	C	0.2202	0.3658	0.4063
V8	4	71166143	rs17146494	-0.5964	1.085e-06	-0.626	0.0001557	-0.2741	0.044		intergenic_region	CSN3-CABS1		C	G	0.1968		C	G	0.1944	0.0785	0.0591
V8	4	71121196	rs17148423	-0.5572	1.205e-06	-0.5437	0.0006	-0.4214	0.0003682		downstream_gene_variant	CSN3		T	G	0.2162		T	G	0.2014	0.1421	0.0994
V8	4	71121256	rs17148428	-0.5572	1.205e-06	-0.5437	0.0006	-0.4214	0.0003682		downstream_gene_variant	CSN3		A	G	0.2162		A	G	0.2014	0.1421	0.0994
V8	4	71122358	rs17148433	-0.5572	1.205e-06	-0.5437	0.0006	-0.4214	0.0003682		intergenic_region	CSN3-CABS1		T	C	0.2163		T	C	0.2014	0.1421	0.0994
V8	4	71120978	rs41472744	-0.5572	1.205e-06	-0.5437	0.0006	-0.4214	0.0003682		downstream_gene_variant	CSN3		C	T	0.2162		C	T	0.2014	0.1421	0.0951
V8	4	71120744	rs62305574	-0.5572	1.205e-06	-0.5437	0.0006	-0.4214	0.0003682		downstream_gene_variant	CSN3		A	G	0.2162		A	G	0.2014	0.1421	0.0994
V8	4	71120929	rs62305575	-0.5572	1.205e-06	-0.5437	0.0006	-0.4214	0.0003682		downstream_gene_variant	CSN3		T	G	0.2162		T	G	0.2014	0.1421	0.0994
V8	4	71121001	rs62305577	-0.5572	1.205e-06	-0.5437	0.0006	-0.4214	0.0003682		downstream_gene_variant	CSN3		T	C	0.2162		T	C	0.2004	0.1421	0.0994
V8	4	71121421	rs62305578	-0.5572	1.205e-06	-0.5437	0.0006	-0.4214	0.0003682		downstream_gene_variant	CSN3		G	A	0.2162		G	A	0.2014	0.1421	0.0994
V8	4	71121494	rs62305579	-0.5572	1.205e-06	-0.5437	0.0006	-0.4214	0.0003682		downstream_gene_variant	CSN3		G	A	0.2162		G	A	0.2014	0.1421	0.0994
V8	4	71121820	rs62305580	-0.5572	1.205e-06	-0.5437	0.0006	-0.4214	0.0003682		downstream_gene_variant	CSN3		A	C	0.2162		A	C	0.2014	0.1421	0.0994
V8	4	71122407	rs62305581	-0.5572	1.205e-06	-0.5437	0.0006	-0.4214	0.0003682		intergenic_region	CSN3-CABS1		C	T	0.2163		C	T	0.2014	0.1421	0.0994
V8	4	71122682	rs62305582	-0.5572	1.205e-06	-0.5437	0.0006	-0.4214	0.0003682		intergenic_region	CSN3-CABS1		G	T	0.2163		G	T	0.2014	0.1421	0.0994
V8	4	71121042	rs77362247	-0.5572	1.205e-06	-0.5437	0.0006	-0.4214	0.0003682		downstream_gene_variant	CSN3		A	G	0.2162		A	G	0.2014	0.1421	0.0994
V8	4	71123884	rs79940148	-0.5572	1.205e-06	-0.5437	0.0006	-0.4214	0.0003682		intergenic_region	CSN3-CABS1		G	A	0.2163		G	A	0.2014	0.1421	0.0994
V8	4	71145986	rs11933532	-0.5516	2.082e-06	-0.5987	0.0001867	-0.2872	0.01754		intergenic_region	CSN3-CABS1		A	G	0.1995		A	G	0.1925	0.1412	0.1066
V8	4	71142959	rs17148507	-0.5516	2.082e-06	-0.5987	0.0001867	-0.2872	0.01754		intergenic_region	CSN3-CABS1		C	T	0.1994		C	T	0.1925	0.1402	0.1023
V8	4	71144519	rs17148512	-0.5516	2.082e-06	-0.5987	0.0001867	-0.2872	0.01754		intergenic_region	CSN3-CABS1		T	C	0.2002		T	C	0.1935	0.2416	0.3401
V8	4	71151921	rs17148522	-0.5516	2.082e-06	-0.5987	0.0001867	-0.2872	0.01754		intergenic_region	CSN3-CABS1		T	G	0.1995		T	G	0.1925	0.1392	0.1066
V8	4	71151940	rs17148526	-0.5516	2.082e-06	-0.5987	0.0001867	-0.2872	0.01754		intergenic_region	CSN3-CABS1		A	G	0.1995		A	G	0.1925	0.1392	0.1066
V8	4	71155310	rs17148533	-0.5516	2.082e-06	-0.5987	0.0001867	-0.2872	0.01754		intergenic_region	CSN3-CABS1		C	T	0.1994		C	T	0.1925	0.1392	0.1037
V8	4	71142430	rs28621539	-0.5516	2.082e-06	-0.5987	0.0001867	-0.2872	0.01754		intergenic_region	CSN3-CABS1		A	C	0.1999		A	C	0.1935	0.2406	0.3213
V8	4	71150183	rs62305632	-0.5516	2.082e-06	-0.5987	0.0001867	-0.2872	0.01754		intergenic_region	CSN3-CABS1		A	G	0.1995		A	G	0.1925	0.1392	0.1037
V8	4	71151798	rs62305633	-0.5516	2.082e-06	-0.5987	0.0001867	-0.2872	0.01754		intergenic_region	CSN3-CABS1		A	G	0.1995		A	G	0.1925	0.1392	0.1037
V8	4	71122835	rs2061984	-0.5393	2.083e-06	-0.5437	0.0006	-0.3849	0.0007615		intergenic_region	CSN3-CABS1		G	C	0.2169		G	C	0.2024	0.2435	0.3213
V8	4	71119859	rs62305570	-0.5446	2.117e-06	-0.5198	0.001069	-0.4214	0.0003682		downstream_gene_variant	CSN3		G	C	0.2186		G	C	0.2054	0.1412	0.1009
V8	4	71119891	rs62305572	-0.5446	2.117e-06	-0.5198	0.001069	-0.4214	0.0003682		downstream_gene_variant	CSN3		T	C	0.2186		T	C	0.2054	0.1412	0.0994
V8	4	71119960	rs62305573	-0.5446	2.117e-06	-0.5198	0.001069	-0.4214	0.0003682		downstream_gene_variant	CSN3		A	C	0.2187		A	C	0.2054	0.1421	0.0994
V8	4	71166102	rs17146493	-0.5799	2.239e-06	-0.6055	0.0002598	-0.2741	0.044		intergenic_region	CSN3-CABS1		T	G	0.1953		T	G	0.1935	0.0785	0.0591
V8	4	71166296	rs17148544	-0.5799	2.239e-06	-0.6055	0.0002598	-0.2741	0.044		intergenic_region	CSN3-CABS1		T	G	0.1977		T	G	0.1935	0.1193	0.0821
V8	4	71082885	rs17704699	-0.4628	3.047e-06	-0.4679	0.0008252	-0.2898	0.003554		intergenic_region	ODAM-FDCSP		C	T	0.3238		C	T	0.3313	0.3956	0.2997
V8	4	71079722	rs55986572	-0.4628	3.047e-06	-0.4679	0.0008252	-0.2898	0.003554		intergenic_region	ODAM-FDCSP		G	C	0.3239		G	C	0.3313	0.3956	0.2939
V8	4	71071211	rs62307378	-0.4628	3.047e-06	-0.4679	0.0008252	-0.2898	0.003554		downstream_gene_variant	ODAM		T	C	0.3238		T	C	0.3313	0.3956	0.2824
V8	4	71071616	rs62307380	-0.4628	3.047e-06	-0.4679	0.0008252	-0.2898	0.003554		downstream_gene_variant	ODAM		T	C	0.3238		T	C	0.3313	0.3956	0.2968
V8	4	71071646	rs62307381	-0.4628	3.047e-06	-0.4679	0.0008252	-0.2898	0.003554		downstream_gene_variant	ODAM		T	C	0.3238		T	C	0.3313	0.3956	0.2824
V8	4	71131460	rs112349894	-0.5306	3.104e-06	-0.5365	0.0007039	-0.3849	0.0007615		intergenic_region	CSN3-CABS1		C	T	0.2114		C	T	0.2004	0.2425	0.3141
V8	4	71133663	rs113155275	-0.5306	3.104e-06	-0.5365	0.0007039	-0.3849	0.0007615		intergenic_region	CSN3-CABS1		G	A	0.2114		G	A	0.2004	0.2425	0.3141
V8	4	71135848	rs11724142	-0.5306	3.104e-06	-0.5365	0.0007039	-0.3849	0.0007615		intergenic_region	CSN3-CABS1		A	G	0.2121		A	G	0.2014	0.2425	0.3141
V8	4	71134997	rs11732325	-0.5306	3.104e-06	-0.5365	0.0007039	-0.3849	0.0007615		intergenic_region	CSN3-CABS1		G	C	0.2114		G	C	0.2004	0.2425	0.3141
V8	4	71135832	rs11732610	-0.5306	3.104e-06	-0.5365	0.0007039	-0.3849	0.0007615		intergenic_region	CSN3-CABS1		G	C	0.2121		G	C	0.2014	0.2425	0.3141
V8	4	71134700	rs11735684	-0.5306	3.104e-06	-0.5365	0.0007039	-0.3849	0.0007615		intergenic_region	CSN3-CABS1		T	A	0.2114		T	A	0.2004	0.2425	0.3141
V8	4	71137804	rs11944758	-0.5306	3.104e-06	-0.5365	0.0007039	-0.3849	0.0007615		intergenic_region	CSN3-CABS1		G	C	0.2114		G	C	0.2004	0.2425	0.3141
V8	4	71126183	rs11946001	-0.5306	3.104e-06	-0.5365	0.0007039	-0.3849	0.0007615		intergenic_region	CSN3-CABS1		C	G	0.2114		C	G	0.2004	0.2425	0.3156
V8	4	71130185	rs11947044	-0.5306	3.104e-06	-0.5365	0.0007039	-0.3849	0.0007615		intergenic_region	CSN3-CABS1		G	A	0.2114		G	A	0.2004	0.2425	0.3156
V8	4	71128422	rs17148467	-0.5306	3.104e-06	-0.5365	0.0007039	-0.3849	0.0007615		intergenic_region	CSN3-CABS1		T	G	0.2109		T	G	0.1994	0.1421	0.1037
V8	4	71133045	rs17148482	-0.5306	3.104e-06	-0.5365	0.0007039	-0.3849	0.0007615		intergenic_region	CSN3-CABS1		C	T	0.2109		C	T	0.1994	0.1431	0.1052
V8	4	71137523	rs17148495	-0.5306	3.104e-06	-0.5365	0.0007039	-0.3849	0.0007615		intergenic_region	CSN3-CABS1		C	T	0.2111		C	T	0.1994	0.1421	0.1066
V8	4	71127248	rs17655648	-0.5306	3.104e-06	-0.5365	0.0007039	-0.3849	0.0007615		intergenic_region	CSN3-CABS1		A	T	0.2114		A	T	0.2004	0.2425	0.3156
V8	4	71128258	rs17655782	-0.5306	3.104e-06	-0.5365	0.0007039	-0.3849	0.0007615		intergenic_region	CSN3-CABS1		C	T	0.2114		C	T	0.2004	0.2425	0.3156
V8	4	71128837	rs17655867	-0.5306	3.104e-06	-0.5365	0.0007039	-0.3849	0.0007615		intergenic_region	CSN3-CABS1		G	A	0.2114		G	A	0.2004	0.2425	0.3156
V8	4	71132604	rs17656116	-0.5306	3.104e-06	-0.5365	0.0007039	-0.3849	0.0007615		intergenic_region	CSN3-CABS1		G	A	0.2114		G	A	0.2004	0.2425	0.3141
V8	4	71132712	rs17656155	-0.5306	3.104e-06	-0.5365	0.0007039	-0.3849	0.0007615		intergenic_region	CSN3-CABS1		A	C	0.2114		A	C	0.2004	0.2425	0.3141
V8	4	71137491	rs17656497	-0.5306	3.104e-06	-0.5365	0.0007039	-0.3849	0.0007615		intergenic_region	CSN3-CABS1		C	T	0.2114		C	T	0.2004	0.2425	0.3141
V8	4	71140817	rs17656828	-0.5306	3.104e-06	-0.5365	0.0007039	-0.3849	0.0007615		intergenic_region	CSN3-CABS1		G	A	0.2113		G	A	0.2004	0.2425	0.3141
V8	4	71127036	rs17706771	-0.5306	3.104e-06	-0.5365	0.0007039	-0.3849	0.0007615		intergenic_region	CSN3-CABS1		C	T	0.2114		C	T	0.2004	0.2435	0.3156
V8	4	71127598	rs17706861	-0.5306	3.104e-06	-0.5365	0.0007039	-0.3849	0.0007615		intergenic_region	CSN3-CABS1		T	C	0.2114		T	C	0.2004	0.2425	0.3156
V8	4	71127884	rs17706884	-0.5306	3.104e-06	-0.5365	0.0007039	-0.3849	0.0007615		intergenic_region	CSN3-CABS1		G	A	0.2114		G	A	0.2004	0.2425	0.3156
V8	4	71136031	rs1825027	-0.5306	3.104e-06	-0.5365	0.0007039	-0.3849	0.0007615		intergenic_region	CSN3-CABS1		T	C	0.2114		T	C	0.2004	0.2425	0.3141
V8	4	71136084	rs1825028	-0.5306	3.104e-06	-0.5365	0.0007039	-0.3849	0.0007615		intergenic_region	CSN3-CABS1		G	A	0.2109		G	A	0.1994	0.1412	0.1037
V8	4	71136133	rs1825029	-0.5306	3.104e-06	-0.5365	0.0007039	-0.3849	0.0007615		intergenic_region	CSN3-CABS1		A	G	0.2114		A	G	0.2004	0.2416	0.3141
V8	4	71139825	rs1828823	-0.5306	3.104e-06	-0.5365	0.0007039	-0.3849	0.0007615		intergenic_region	CSN3-CABS1		A	C	0.2115		A	C	0.2004	0.2425	0.3156
V8	4	71139956	rs1828824	-0.5306	3.104e-06	-0.5365	0.0007039	-0.3849	0.0007615		intergenic_region	CSN3-CABS1		A	C	0.2114		A	C	0.2004	0.2425	0.3141
V8	4	71139962	rs1828825	-0.5306	3.104e-06	-0.5365	0.0007039	-0.3849	0.0007615		intergenic_region	CSN3-CABS1		T	C	0.2114		T	C	0.2004	0.2425	0.3141
V8	4	71129083	rs2127785	-0.5306	3.104e-06	-0.5365	0.0007039	-0.3849	0.0007615		intergenic_region	CSN3-CABS1		G	A	0.2114		G	A	0.2004	0.2425	0.3156
V8	4	71129165	rs2127786	-0.5306	3.104e-06	-0.5365	0.0007039	-0.3849	0.0007615		intergenic_region	CSN3-CABS1		T	G	0.2114		T	G	0.2004	0.2425	0.3156
V8	4	71128939	rs2170248	-0.5306	3.104e-06	-0.5365	0.0007039	-0.3849	0.0007615		intergenic_region	CSN3-CABS1		G	A	0.2114		G	A	0.2004	0.2425	0.3156
V8	4	71137205	rs2331997	-0.5306	3.104e-06	-0.5365	0.0007039	-0.3849	0.0007615		intergenic_region	CSN3-CABS1		G	A	0.2114		G	A	0.2004	0.2425	0.3141
V8	4	71137268	rs2331998	-0.5306	3.104e-06	-0.5365	0.0007039	-0.3849	0.0007615		intergenic_region	CSN3-CABS1		G	A	0.2114		G	A	0.2004	0.2425	0.3141
V8	4	71137317	rs2877548	-0.5306	3.104e-06	-0.5365	0.0007039	-0.3849	0.0007615		intergenic_region	CSN3-CABS1		C	A	0.2114		C	A	0.2004	0.2425	0.3141
V8	4	71136322	rs34033202	-0.5306	3.104e-06	-0.5365	0.0007039	-0.3849	0.0007615		intergenic_region	CSN3-CABS1		A	G	0.2114		A	G	0.2004	0.2416	0.3141
V8	4	71134266	rs34331428	-0.5306	3.104e-06	-0.5365	0.0007039	-0.3849	0.0007615		intergenic_region	CSN3-CABS1		G	T	0.2114		G	T	0.2004	0.2425	0.3141
V8	4	71129323	rs35359046	-0.5306	3.104e-06	-0.5365	0.0007039	-0.3849	0.0007615		intergenic_region	CSN3-CABS1		G	A	0.2114		G	A	0.2004	0.2425	0.3156
V8	4	71129294	rs4481285	-0.5306	3.104e-06	-0.5365	0.0007039	-0.3849	0.0007615		intergenic_region	CSN3-CABS1		G	A	0.2114		G	A	0.2004	0.2425	0.3156
V8	4	71125651	rs4694276	-0.5306	3.104e-06	-0.5365	0.0007039	-0.3849	0.0007615		intergenic_region	CSN3-CABS1		C	T	0.2113		C	T	0.2004	0.2425	0.3098
V8	4	71126178	rs4694278	-0.5306	3.104e-06	-0.5365	0.0007039	-0.3849	0.0007615		intergenic_region	CSN3-CABS1		T	A	0.2114		T	A	0.2004	0.2425	0.3156
V8	4	71139198	rs4694280	-0.5306	3.104e-06	-0.5365	0.0007039	-0.3849	0.0007615		intergenic_region	CSN3-CABS1		G	A	0.2123		G	A	0.2004	0.2803	0.3357
V8	4	71132785	rs59032919	-0.5306	3.104e-06	-0.5365	0.0007039	-0.3849	0.0007615		intergenic_region	CSN3-CABS1		T	C	0.2114		T	C	0.2004	0.2425	0.3141
V8	4	71132827	rs60482603	-0.5306	3.104e-06	-0.5365	0.0007039	-0.3849	0.0007615		intergenic_region	CSN3-CABS1		T	A	0.2114		T	A	0.2004	0.2425	0.3141
V8	4	71124656	rs62305583	-0.5306	3.104e-06	-0.5365	0.0007039	-0.3849	0.0007615		intergenic_region	CSN3-CABS1		T	C	0.2109		T	C	0.2004	0.1421	0.0994
V8	4	71125520	rs62305585	-0.5306	3.104e-06	-0.5365	0.0007039	-0.3849	0.0007615		intergenic_region	CSN3-CABS1		T	C	0.2108		T	C	0.1994	0.1421	0.0994
V8	4	71127172	rs62305586	-0.5306	3.104e-06	-0.5365	0.0007039	-0.3849	0.0007615		intergenic_region	CSN3-CABS1		T	C	0.2114		T	C	0.2004	0.2425	0.3156
V8	4	71129914	rs62305588	-0.5306	3.104e-06	-0.5365	0.0007039	-0.3849	0.0007615		intergenic_region	CSN3-CABS1		G	A	0.2109		G	A	0.1994	0.1421	0.1037
V8	4	71130388	rs62305589	-0.5306	3.104e-06	-0.5365	0.0007039	-0.3849	0.0007615		intergenic_region	CSN3-CABS1		C	T	0.2109		C	T	0.1994	0.1421	0.1052
V8	4	71130502	rs62305590	-0.5306	3.104e-06	-0.5365	0.0007039	-0.3849	0.0007615		intergenic_region	CSN3-CABS1		C	T	0.2111		C	T	0.1994	0.1421	0.1081
V8	4	71130505	rs62305591	-0.5306	3.104e-06	-0.5365	0.0007039	-0.3849	0.0007615		intergenic_region	CSN3-CABS1		A	C	0.2109		A	C	0.1994	0.1421	0.1037
V8	4	71130731	rs62305592	-0.5306	3.104e-06	-0.5365	0.0007039	-0.3849	0.0007615		intergenic_region	CSN3-CABS1		G	A	0.2114		G	A	0.2004	0.2425	0.3156
V8	4	71130980	rs62305593	-0.5306	3.104e-06	-0.5365	0.0007039	-0.3849	0.0007615		intergenic_region	CSN3-CABS1		C	T	0.2114		C	T	0.2004	0.2425	0.3156
V8	4	71131053	rs62305594	-0.5306	3.104e-06	-0.5365	0.0007039	-0.3849	0.0007615		intergenic_region	CSN3-CABS1		A	G	0.2114		A	G	0.2004	0.2425	0.3156
V8	4	71131166	rs62305619	-0.5306	3.104e-06	-0.5365	0.0007039	-0.3849	0.0007615		intergenic_region	CSN3-CABS1		A	C	0.2111		A	C	0.1994	0.1421	0.1066
V8	4	71131306	rs62305620	-0.5306	3.104e-06	-0.5365	0.0007039	-0.3849	0.0007615		intergenic_region	CSN3-CABS1		T	G	0.2122		T	G	0.2014	0.2425	0.3141
V8	4	71131322	rs62305621	-0.5306	3.104e-06	-0.5365	0.0007039	-0.3849	0.0007615		intergenic_region	CSN3-CABS1		A	G	0.2114		A	G	0.2004	0.2425	0.3141
V8	4	71133671	rs62305623	-0.5306	3.104e-06	-0.5365	0.0007039	-0.3849	0.0007615		intergenic_region	CSN3-CABS1		A	C	0.2114		A	C	0.2004	0.2425	0.3141
V8	4	71133757	rs62305624	-0.5306	3.104e-06	-0.5365	0.0007039	-0.3849	0.0007615		intergenic_region	CSN3-CABS1		C	T	0.2124		C	T	0.2004	0.2425	0.3141
V8	4	71133959	rs62305625	-0.5306	3.104e-06	-0.5365	0.0007039	-0.3849	0.0007615		intergenic_region	CSN3-CABS1		T	C	0.2114		T	C	0.2004	0.2425	0.3141
V8	4	71133994	rs62305626	-0.5306	3.104e-06	-0.5365	0.0007039	-0.3849	0.0007615		intergenic_region	CSN3-CABS1		C	G	0.2114		C	G	0.2014	0.2425	0.3141
V8	4	71135329	rs62305627	-0.5306	3.104e-06	-0.5365	0.0007039	-0.3849	0.0007615		intergenic_region	CSN3-CABS1		T	G	0.211		T	G	0.1935	0.2396	0.3141
V8	4	71136753	rs62305628	-0.5306	3.104e-06	-0.5365	0.0007039	-0.3849	0.0007615		intergenic_region	CSN3-CABS1		A	G	0.2114		A	G	0.2004	0.2416	0.3141
V8	4	71136788	rs62305629	-0.5306	3.104e-06	-0.5365	0.0007039	-0.3849	0.0007615		intergenic_region	CSN3-CABS1		T	G	0.2114		T	G	0.2014	0.2416	0.3141
V8	4	71140657	rs62305630	-0.5306	3.104e-06	-0.5365	0.0007039	-0.3849	0.0007615		intergenic_region	CSN3-CABS1		C	T	0.2109		C	T	0.1994	0.1431	0.1052
V8	4	71127584	rs74448322	-0.5306	3.104e-06	-0.5365	0.0007039	-0.3849	0.0007615		intergenic_region	CSN3-CABS1		G	C	0.2114		G	C	0.2004	0.2425	0.3156
V8	4	71138332	rs75141410	-0.5306	3.104e-06	-0.5365	0.0007039	-0.3849	0.0007615		intergenic_region	CSN3-CABS1		G	C	0.2115		G	C	0.2004	0.2425	0.317
V8	4	71136724	rs76143904	-0.5306	3.104e-06	-0.5365	0.0007039	-0.3849	0.0007615		intergenic_region	CSN3-CABS1		C	T	0.2114		C	T	0.2004	0.2416	0.3141
V8	4	71126785	rs77385258	-0.5306	3.104e-06	-0.5365	0.0007039	-0.3849	0.0007615		intergenic_region	CSN3-CABS1		G	A	0.2114		G	A	0.2004	0.2425	0.3156
V8	4	71138333	rs78817325	-0.5306	3.104e-06	-0.5365	0.0007039	-0.3849	0.0007615		intergenic_region	CSN3-CABS1		A	G	0.2115		A	G	0.2004	0.2425	0.3141
V8	4	71138390	rs959174	-0.5306	3.104e-06	-0.5365	0.0007039	-0.3849	0.0007615		intergenic_region	CSN3-CABS1		C	T	0.2116		C	T	0.2004	0.2425	0.3199
V8	4	71119883	rs62305571	-0.5271	3.584e-06	-0.5198	0.001069	-0.3849	0.0007615		downstream_gene_variant	CSN3		A	T	0.2218		A	T	0.2083	0.2435	0.3329
V8	4	71120461	rs716973	-0.5271	3.584e-06	-0.5198	0.001069	-0.3849	0.0007615		downstream_gene_variant	CSN3		C	G	0.2194		C	G	0.2024	0.2435	0.3343
V8	4	71110639	rs13103289	-0.4405	8.399e-06	-0.4401	0.001523	-0.2898	0.003554		intron_variant	CSN3		A	G	0.3212		A	G	0.3175	0.3946	0.3963
V8	4	71117202	rs1399253	-0.4405	8.399e-06	-0.4401	0.001523	-0.2898	0.003554		downstream_gene_variant	CSN3		T	C	0.3221		T	C	0.3175	0.3946	0.4035
V8	4	71091123	rs1514399	-0.4405	8.399e-06	-0.4401	0.001523	-0.2898	0.003554		upstream_gene_variant	FDCSP		T	C	0.3225		T	C	0.3194	0.2594	0.1671
V8	4	71112112	rs2061988	-0.4405	8.399e-06	-0.4401	0.001523	-0.2898	0.003554		intron_variant	CSN3		T	A	0.3213		T	A	0.3175	0.3946	0.3963
V8	4	71112783	rs2063747	-0.4405	8.399e-06	-0.4401	0.001523	-0.2898	0.003554		intron_variant	CSN3		A	T	0.3213		A	T	0.3175	0.3956	0.4006
V8	4	71115152	rs3775738	-0.4405	8.399e-06	-0.4401	0.001523	-0.2898	0.003554		synonymous_variant	CSN3		C	T	0.3213		C	T	0.3175	0.3946	0.4006
V8	4	71113074	rs3775745	-0.4405	8.399e-06	-0.4401	0.001523	-0.2898	0.003554		intron_variant	CSN3		G	T	0.3215		G	T	0.3175	0.3946	0.4193
V8	4	71095810	rs62307438	-0.4405	8.399e-06	-0.4401	0.001523	-0.2898	0.003554		intron_variant	FDCSP		A	G	0.3218		A	G	0.3185	0.2594	0.1715
V8	4	71105157	rs777795	-0.4405	8.399e-06	-0.4401	0.001523	-0.2898	0.003554		upstream_gene_variant	CSN3		G	A	0.3211		A	G	0.6845	0.7376	0.8156
V8	4	71095333	rs777796	-0.4405	8.399e-06	-0.4401	0.001523	-0.2898	0.003554		intron_variant	FDCSP		G	A	0.3217		A	G	0.6815	0.7406	0.8285
V8	7	18953422	rs34574947	-0.541	7.874e-06	-0.5455	0.0009143	-0.3758	0.003542		intron_variant	HDAC9		T	C	0.1867		T	C	0.2103	0.326	0.232
H8	7	103948904	rs4729991	-0.7973	8.322e-06	-0.8184	0.0002336	-0.7556	0.01274		intergenic_region	ORC5-LHFPL3		G	A	0.1892		G	A	0.2252	0.0417	0.2853
H9	2	105819699	rs57392464	-0.7406	7.46e-06	-0.6103	0.0041	-0.9112	0.0005149		intergenic_region	LOC105373984-GPR45		G	A	0.1514		G	A	0.1954	0	0.0115
H9	2	105818288	rs60386988	-0.7406	7.46e-06	-0.6103	0.0041	-0.9112	0.0005149		intergenic_region	LOC105373984-GPR45		T	C	0.1528		T	C	0.1974	0.003	0.0187
H9	2	105817274	rs78730637	-0.7406	7.46e-06	-0.6103	0.0041	-0.9112	0.0005149		intergenic_region	LOC105373984-GPR45		C	G	0.1526		C	G	0.1974	0.005	0.0216
H9	4	30164906	rs79854133	-0.944	2.343e-06	-1.013	3.219e-05	-0.8267	0.01661		intergenic_region	MIR4275-PCDH7		C	T	0.1358		C	T	0.0843	0.0109	0.0533
H9	7	82791402	rs4341113	-0.8089	8.74e-06	-0.8623	0.0004269	-0.707	0.01052		intron_variant	PCLO		C	A	0.1273		C	A	0.129	0.6531	0.5029
H9	17	72633223	rs8069701	-0.5983	7.491e-06	-0.5808	0.0003905	-0.6433	0.004835		intergenic_region	CD300E-RAB37		A	G	0.3386		A	G	0.2798	0.4165	0.2968
H9	22	32737548	rs5753988	0.6283	5.348e-07	0.6462	1.826e-05	0.5566	0.01278		intergenic_region	SLC5A4-RFPL3		T	A	0.3539		T	A	0.3363	0.0398	0.0893
H9	22	32737733	rs5753989	0.6196	7.771e-07	0.6459	1.717e-05	0.5311	0.01837		intergenic_region	SLC5A4-RFPL3		G	C	0.3629		G	C	0.3571	0.0964	0.2305
H9	22	32738182	rs5753991	0.609	1.043e-06	0.6286	2.495e-05	0.5311	0.01837		intergenic_region	SLC5A4-RFPL3		A	G	0.3661		A	G	0.3601	0.1581	0.2709
H9	22	32738165	rs5753990	0.6077	1.146e-06	0.6259	2.868e-05	0.5311	0.01837		intergenic_region	SLC5A4-RFPL3		C	T	0.3732		C	T	0.3611	0.1581	0.2709
H9	22	32737231	rs7285471	0.5953	1.782e-06	0.6286	2.495e-05	0.4886	0.0299		intergenic_region	SLC5A4-RFPL3		T	G	0.366		T	G	0.3611	0.166	0.3112
H9	22	32823156	rs5749436	0.5689	6.397e-06	0.5283	0.0004705	0.6166	0.006401		intron_variant	BPIFC		A	G	0.4354		A	G	0.4534	0.1352	0.1657
H9	22	32823132	rs5749435	0.5722	7.114e-06	0.5283	0.0004705	0.6237	0.007814		intron_variant	BPIFC		C	A	0.4343		C	A	0.4524	0.0278	0.0836
H9	22	32819478	rs11912349	0.5592	8.735e-06	0.5145	0.0007028	0.6139	0.005775		intron_variant	BPIFC		G	T	0.4365		G	T	0.4534	0.1541	0.1686
H10	2	137331155	rs2060004	-0.751	3.098e-06	-0.6265	0.002299	-0.8148	0.001658		intergenic_region	CXCR4-THSD7B		T	A	0.1292		T	A	0.131	0.2634	0.2147
H10	2	137313594	rs55767108	-0.7844	9.735e-06	-0.6298	0.008468	-0.8358	0.00195		intergenic_region	CXCR4-THSD7B		A	G	0.1262		A	G	0.1181	0.1402	0.1354
H10	3	175898398	rs12488870	0.6141	2.841e-06	0.6483	2.485e-05	0.5517	0.01833		intergenic_region	NAALADL2-MIR7977		A	T	0.3631		A	T	0.3512	0.2714	0.2478
H10	3	175898351	rs12491895	0.6036	3.488e-06	0.6273	4.436e-05	0.572	0.01252		intergenic_region	NAALADL2-MIR7977		G	A	0.3635		G	A	0.3522	0.2704	0.2507
H10	4	131116188	rs1873867	-0.6506	3.467e-06	-0.5536	0.001739	-0.6825	0.003139		intergenic_region	LOC101927282-LOC101927305		T	C	0.2879		T	C	0.254	0.2008	0.2579
H10	5	35805553	rs1389836	-0.7858	7.301e-06	-0.7715	0.0003397	-0.7368	0.01203		intron_variant	SPEF2		C	T	0.09741		C	T	0.0903	0.2604	0.1556
H10	7	55826399	rs144020759	0.7182	3.98e-06	0.5445	0.002155	1.016	0.0006422		intergenic_region	FKBP9P1-SEPT14		C	G	0.1941		C	G	0.1597	0.0239	0.0418
H10	7	55826415	rs181074789	0.7182	3.98e-06	0.5445	0.002155	1.016	0.0006422		intergenic_region	FKBP9P1-SEPT14		T	C	0.1944		T	C	0.1597	0.0239	0.0418
H10	7	55826413	rs190349864	0.7182	3.98e-06	0.5445	0.002155	1.016	0.0006422		intergenic_region	FKBP9P1-SEPT14		A	T	0.1944		A	T	0.1597	0.0239	0.0418
H10	7	55871457	rs139991585	0.7034	5.659e-06	0.5178	0.003376	1.016	0.0006422		intron_variant	2021-09-14		A	G	0.195		A	G	0.1667	0.0239	0.0447
H10	7	55855470	rs111760396	0.6521	6.867e-06	0.4682	0.00415	0.9832	0.0006338		intergenic_region	FKBP9P1-SEPT14		G	A	0.2375		G	A	0.2222	0.2495	0.2651
H10	7	55866297	rs113597534	0.6521	6.867e-06	0.4682	0.00415	0.9832	0.0006338		intron_variant	2021-09-14		A	G	0.2376		A	G	0.2222	0.2495	0.2637
H10	7	55848150	rs4948073	0.6521	6.867e-06	0.4682	0.00415	0.9832	0.0006338		intergenic_region	FKBP9P1-SEPT14		G	A	0.2375		G	A	0.2222	0.2495	0.2651
H10	7	55863097	rs6964196	0.6521	6.867e-06	0.4682	0.00415	0.9832	0.0006338		3_prime_UTR_variant	2021-09-14		A	G	0.2376		A	G	0.2222	0.2495	0.2651
H10	7	55863308	rs6965640	0.6521	6.867e-06	0.4682	0.00415	0.9832	0.0006338		3_prime_UTR_variant	2021-09-14		T	C	0.2374		T	C	0.2212	0.2495	0.2637
H10	7	55855216	rs73130724	0.6521	6.867e-06	0.4682	0.00415	0.9832	0.0006338		intergenic_region	FKBP9P1-SEPT14		G	A	0.2375		G	A	0.2222	0.2505	0.2666
H10	7	55866203	rs73130796	0.6521	6.867e-06	0.4682	0.00415	0.9832	0.0006338		intron_variant	2021-09-14		T	C	0.2376		T	C	0.2222	0.2495	0.2651
H10	7	55866206	rs73130797	0.6521	6.867e-06	0.4682	0.00415	0.9832	0.0006338		intron_variant	2021-09-14		G	A	0.2376		G	A	0.2222	0.2495	0.2651
H10	7	55758095	rs55984497	0.648	7.991e-06	0.4643	0.004505	0.9832	0.0006338		splice_donor_variant	LOC102723656		G	A	0.239		G	A	0.21	0.286	0.178
H10	7	55830180	rs6959586	0.648	7.991e-06	0.4643	0.004505	0.9832	0.0006338		intergenic_region	FKBP9P1-SEPT14		G	A	0.2375		G	A	0.2173	0.2624	0.268
H10	7	55828063	rs9719856	0.648	7.991e-06	0.4643	0.004505	0.9832	0.0006338		intergenic_region	FKBP9P1-SEPT14		C	A	0.2375		C	A	0.2173	0.2624	0.268
H10	7	55826180	rs144187341	0.6293	9.289e-06	0.4544	0.004759	0.9325	0.0007407		intergenic_region	FKBP9P1-SEPT14		C	A	0.2388		C	A	0.2192	0.2753	0.3573
H10	7	55819765	rs138849320	0.6534	9.314e-06	0.4754	0.00431	0.9832	0.0006338		intergenic_region	FKBP9P1-SEPT14		T	C	0.2313		T	C	0.2173	0.0239	0.0418
H10	9	134423332	rs9776117	-0.6004	5.235e-06	-0.4891	0.001409	-0.768	0.001438		intergenic_region	UCK1-RAPGEF1		C	G	0.3246		C	G	0.3026	0.2704	0.3026
H10	10	121108681	rs4751713	-0.861	3.122e-08	-0.7964	3.464e-05	-0.9048	0.0004399		intron_variant	GRK5		G	A	0.1546		G	A	0.1349	0.0099	0.1052
H10	10	121106237	rs76572619	-0.861	3.122e-08	-0.7964	3.464e-05	-0.9048	0.0004399		intron_variant	GRK5		C	T	0.1548		C	T	0.1329	0.0089	0.1009
H10	10	121110078	rs17098758	-0.881	6.638e-08	-0.8292	4.492e-05	-0.8995	0.0007677		intron_variant	GRK5		G	A	0.1543		G	A	0.1329	0.0089	0.1009
H10	10	121112592	rs17098759	-0.881	6.638e-08	-0.8292	4.492e-05	-0.8995	0.0007677		intron_variant	GRK5		T	C	0.1543		T	C	0.1329	0.0089	0.098
H10	10	121085648	rs77041646	-0.829	2.166e-07	-0.7656	0.0001126	-0.8352	0.001699		intron_variant	GRK5		A	G	0.1433		A	G	0.127	0.0199	0.1052
H10	10	121118717	rs74795135	-0.7349	5.063e-06	-0.6397	0.001114	-0.8699	0.001309		intron_variant	GRK5		A	G	0.1585		A	G	0.1349	0.0089	0.098
H10	10	100013977	rs878178	-0.6345	6.053e-06	-0.4735	0.003383	-0.9802	0.0001478		intron_variant	LOXL4		T	A	0.2528		T	A	0.2183	0.3211	0.2003
H10	10	100020572	rs11189526	-0.6291	8.761e-06	-0.4528	0.005711	-0.9802	0.0001478		intron_variant	LOXL4		G	T	0.2521		G	T	0.2173	0.3221	0.2061
H10	10	100023208	rs11591416	-0.6225	8.958e-06	-0.4507	0.005256	-0.9802	0.0001478		intron_variant	LOXL4		T	C	0.253		T	C	0.2173	0.3191	0.2118
H10	10	121125174	rs12571031	-0.7021	9.07e-06	-0.6036	0.001515	-0.8699	0.001309		intron_variant	GRK5		T	C	0.151		T	C	0.1369	0.0089	0.098
H10	11	8846102	rs11042093	-0.5323	8.755e-06	-0.4422	0.002114	0.5447	0.01927		intron_variant	ST5		G	T	0.2923		T	G	0.5893	0.4682	0.5865
H10	11	8846103	rs12222526	-0.5323	8.755e-06	-0.4422	0.002114	0.5447	0.01927		intron_variant	ST5		T	G	0.2923		G	T	0.5893	0.4682	0.5865
H10	13	21569905	rs56375211	-0.732	3.208e-06	-0.7623	7.654e-05	-0.5909	0.02681		intron_variant	LATS2		A	T	0.1616		A	T	0.1508	0.336	0.2464
H10	19	7874562	rs58009080	-0.6	3.748e-06	-0.5362	0.001502	-0.5969	0.003546		intergenic_region	CLEC4GP1-EVI5L		C	G	0.3079		C	G	0.2698	0.0477	0.2305
H10	19	7869515	rs74481124	-0.5788	7.151e-06	-0.5	0.002701	-0.5969	0.003546		intergenic_region	CLEC4GP1-EVI5L		C	T	0.3086		C	T	0.2688	0.0656	0.2334
V9	1	242754990	rs10803057	-0.4696	9.863e-06	-0.4728	0.0004475	-0.4561	0.009612		intergenic_region	PLD5-LINC01347		T	C	0.2946		T	C	0.372	0.3062	0.3847
V9	2	220226855	rs117643098	-0.7166	5.687e-06	-0.7903	0.0001443	-0.5988	0.01347		intergenic_region	RESP18-DNPEP		A	G	0.1464		A	G	0.0843	0	0.0043
V9	6	120999930	rs7756766	-0.7577	1.966e-07	-0.6863	0.0001965	-0.9001	0.000185		intergenic_region	MIR3144-TBC1D32		C	T	0.1259		C	T	0.1071	0.0139	0.0648
V9	6	121009378	rs9490035	-0.7577	1.966e-07	-0.6863	0.0001965	-0.9001	0.000185		intergenic_region	MIR3144-TBC1D32		T	C	0.126		T	C	0.1071	0.0139	0.0591
V9	6	120985483	rs7740070	-0.7257	2.01e-07	-0.6774	0.0001422	-0.8147	0.0003373		intergenic_region	MIR3144-TBC1D32		C	A	0.1275		C	A	0.1091	0.0298	0.0706
V9	6	121026373	rs9490037	-0.7327	2.372e-07	-0.6774	0.0001422	-0.8458	0.0003881		intergenic_region	MIR3144-TBC1D32		T	C	0.1261		T	C	0.1071	0.0139	0.0706
V9	6	121026393	rs9490038	-0.7327	2.372e-07	-0.6774	0.0001422	-0.8458	0.0003881		intergenic_region	MIR3144-TBC1D32		C	A	0.1261		C	A	0.1071	0.0139	0.0706
V9	6	120960063	rs6569143	-0.6603	5.13e-06	-0.6385	0.0004793	-0.6976	0.003786		intergenic_region	MIR3144-TBC1D32		A	G	0.126		A	G	0.1071	0.0298	0.0648
V9	6	120965023	rs6909329	-0.6603	5.13e-06	-0.6385	0.0004793	-0.6976	0.003786		intergenic_region	MIR3144-TBC1D32		C	T	0.126		C	T	0.1071	0.0298	0.0648
V9	6	120969870	rs6927658	-0.6603	5.13e-06	-0.6385	0.0004793	-0.6976	0.003786		intergenic_region	MIR3144-TBC1D32		A	G	0.126		A	G	0.1071	0.0298	0.0663
V9	6	120950372	rs9490015	-0.6603	5.13e-06	-0.6385	0.0004793	-0.6976	0.003786		intergenic_region	MIR3144-TBC1D32		T	C	0.1259		T	C	0.1071	0.0298	0.062
V9	6	120951002	rs1118985	-0.6448	8.003e-06	-0.6385	0.0004793	-0.6506	0.00638		intergenic_region	MIR3144-TBC1D32		A	G	0.126		A	G	0.1071	0.0298	0.0692
V9	6	120953454	rs12332833	-0.6448	8.003e-06	-0.6385	0.0004793	-0.6506	0.00638		intergenic_region	MIR3144-TBC1D32		A	G	0.126		A	G	0.1071	0.0298	0.0692
V9	6	120953762	rs12332855	-0.6448	8.003e-06	-0.6385	0.0004793	-0.6506	0.00638		intergenic_region	MIR3144-TBC1D32		A	G	0.126		A	G	0.1071	0.0298	0.0692
V9	6	120953912	rs6937538	-0.6448	8.003e-06	-0.6385	0.0004793	-0.6506	0.00638		intergenic_region	MIR3144-TBC1D32		G	A	0.126		G	A	0.1071	0.0288	0.0692
V9	6	120953979	rs6937851	-0.6448	8.003e-06	-0.6385	0.0004793	-0.6506	0.00638		intergenic_region	MIR3144-TBC1D32		G	C	0.126		G	C	0.1071	0.0298	0.0692
V9	6	120953429	rs9490016	-0.6448	8.003e-06	-0.6385	0.0004793	-0.6506	0.00638		intergenic_region	MIR3144-TBC1D32		A	G	0.126		A	G	0.1071	0.0298	0.0692
V9	8	89204779	rs12544601	-0.6904	8.556e-06	-0.7155	0.0004082	-0.6482	0.007311		intron_variant	MMP16		A	G	0.1204		A	G	0.0625	0.004	0.121
V9	10	67974293	rs10762029	-0.5076	1.48e-06	-0.4299	0.002363	-0.636	4.714e-05		intron_variant	CTNNA3		T	C	0.3503		T	C	0.4117	0.4702	0.5
V9	10	67974174	rs7075074	-0.5233	6.233e-06	-0.3541	0.0292	-0.7505	2.659e-06		intron_variant	CTNNA3		C	T	0.2313		C	T	0.3115	0.2097	0.2334
V9	20	11958082	rs6134419	-0.6067	4.481e-06	-0.5499	0.0009806	-0.7275	0.0009087		intergenic_region	BTBD3-LOC101929486		C	T	0.1861		C	T	0.2292	0.0567	0.0389
V9	20	11961774	rs62216405	-0.6067	4.481e-06	-0.5499	0.0009806	-0.7275	0.0009087		intergenic_region	BTBD3-LOC101929486		A	G	0.1862		A	G	0.2321	0.0567	0.0403
V9	20	11951993	rs6131284	-0.6037	5.576e-06	-0.5499	0.0009806	-0.7174	0.001296		intergenic_region	BTBD3-LOC101929486		A	T	0.07361		A	T	0.1052	0.0149	0.0086
V10	3	30833647	rs6763790	-0.7579	1.185e-06	-0.7072	0.0002179	-0.8124	0.00356		intron_variant	GADL1		T	C	0.1392		T	C	0.1558	0.0278	0.0231
V10	3	30834022	rs6779418	-0.7579	1.185e-06	-0.7072	0.0002179	-0.8124	0.00356		intron_variant	GADL1		C	T	0.1409		C	T	0.1597	0.0278	0.0231
V10	3	30815331	rs7643658	-0.5744	1.201e-06	-0.539	0.0004003	-0.601	0.001479		intron_variant	GADL1		A	T	0.2351		A	T	0.2629	0.3648	0.3256
V10	3	30828871	rs1393748	-0.4801	5.141e-06	-0.5123	0.0003174	-0.4174	0.006913		intron_variant	GADL1		A	G	0.3761		G	A	0.5694	0.5298	0.4942
V10	5	178763160	rs56105546	-0.6449	1.194e-06	-0.5587	0.00128	-0.7642	0.0001848		intron_variant	ADAMTS2		A	G	0.1755		A	G	0.2153	0.2783	0.2911
V10	5	178763168	rs55837443	-0.618	2.495e-06	-0.5587	0.00128	-0.6902	0.0004978		intron_variant	ADAMTS2		C	G	0.1756		C	G	0.2153	0.2793	0.2925
V10	5	178765111	rs7727979	-0.5749	9.805e-06	-0.4594	0.006853	-0.7679	0.0001093		intron_variant	ADAMTS2		G	C	0.2066		G	C	0.2857	0.2813	0.2911
V10	6	160982051	rs10945677	0.5473	3.79e-07	0.574	3.651e-05	0.4991	0.003161		intron_variant	LPA		T	C	0.4289		T	C	0.4107	0.2207	0.1484
V10	6	160982289	rs12665784	0.5371	5.881e-07	0.5565	5.932e-05	0.4991	0.003161		intron_variant	LPA		G	A	0.4288		G	A	0.4107	0.2207	0.1499
V10	6	160983209	rs9346820	0.5217	1.772e-06	0.5319	0.0001882	0.5043	0.002717		intron_variant	LPA		C	T	0.4309		C	T	0.4107	0.3748	0.2767
V10	6	161013322	rs34600300	0.51	2.017e-06	0.5849	3.057e-05	0.3751	0.02322		intron_variant	LPA		A	G	0.4288		A	G	0.4147	0.3628	0.2421
V10	6	32797684	rs241437	0.4828	2.063e-06	0.4343	0.00106	0.5652	0.0002971		intron_variant	TAP2		A	G	0.4747		G	A	0.5377	0.3917	0.3963
V10	6	161015406	rs34620808	0.5077	2.094e-06	0.5849	3.057e-05	0.374	0.02242		intron_variant	LPA		T	C	0.4258		T	C	0.4097	0.2117	0.1412
V10	6	160995214	rs35358746	0.5053	2.172e-06	0.574	3.651e-05	0.3751	0.02322		intron_variant	LPA		G	A	0.4261		G	A	0.4107	0.2117	0.1441
V10	6	160989137	rs9347414	0.5053	2.172e-06	0.574	3.651e-05	0.3751	0.02322		intron_variant	LPA		G	T	0.4262		G	T	0.4107	0.2117	0.1441
V10	6	32797537	rs241439	0.4845	2.689e-06	0.4638	0.0005104	0.5192	0.001287		intron_variant	TAP2		T	G	0.4804		G	T	0.5298	0.3887	0.4035
V10	6	160998148	rs3798221	0.4999	3.029e-06	0.5668	5.037e-05	0.3751	0.02322		intron_variant	LPA		T	G	0.4257		T	G	0.4107	0.2117	0.1412
V10	6	161001713	rs62441908	0.4999	3.029e-06	0.5668	5.037e-05	0.3751	0.02322		intron_variant	LPA		T	C	0.4257		T	C	0.4107	0.2117	0.1412
V10	6	161010354	rs7450411	0.4999	3.029e-06	0.5668	5.037e-05	0.3751	0.02322		intron_variant	LPA		A	C	0.4261		A	C	0.4157	0.2117	0.1412
V10	6	160997603	rs9347418	0.4999	3.029e-06	0.5668	5.037e-05	0.3751	0.02322		intron_variant	LPA		G	A	0.4312		G	A	0.4167	0.3658	0.2435
V10	6	160988957	rs9365174	0.4999	3.029e-06	0.5668	5.037e-05	0.3751	0.02322		intron_variant	LPA		A	C	0.4273		A	C	0.4107	0.3628	0.2421
V10	6	161014751	rs41272044	0.4977	3.136e-06	0.5668	5.037e-05	0.374	0.02242		intron_variant	LPA		C	T	0.4257		C	T	0.4107	0.2117	0.1398
V10	6	161012965	rs62441936	0.4977	3.136e-06	0.5668	5.037e-05	0.374	0.02242		intron_variant	LPA		G	C	0.4258		G	C	0.4137	0.2117	0.1398
V10	6	160999040	rs9364564	0.4955	3.243e-06	0.5565	5.932e-05	0.3751	0.02322		intron_variant	LPA		A	G	0.4256		A	G	0.4107	0.2117	0.1398
V10	6	160985673	rs9365173	0.4955	3.243e-06	0.5565	5.932e-05	0.3751	0.02322		intron_variant	LPA		T	C	0.4296		T	C	0.4107	0.2207	0.1484
V10	6	160993748	rs35189165	0.4933	3.35e-06	0.5516	6.41e-05	0.3751	0.02322		intron_variant	LPA		A	G	0.4259		A	G	0.4107	0.2087	0.1182
V10	6	160986787	rs9346821	0.49	4.5e-06	0.5491	8.129e-05	0.3751	0.02322		intron_variant	LPA		T	C	0.4287		T	C	0.4107	0.3628	0.2421
V10	6	161007360	rs9365178	0.49	4.5e-06	0.5491	8.129e-05	0.3751	0.02322		intron_variant	LPA		T	C	0.4257		T	C	0.4107	0.2117	0.1398
V10	6	32685865	rs9275653	0.5924	4.773e-06	0.4608	0.004829	0.8281	9.829e-05		intergenic_region	HLA-DQB1-HLA-DQA2		G	A	0.2463		A	G	0.7619	0.6372	0.5994
V10	6	32686434	rs9275664	0.5924	4.773e-06	0.4608	0.004829	0.8281	9.829e-05		intergenic_region	HLA-DQB1-HLA-DQA2		G	A	0.2462		A	G	0.7659	0.6382	0.598
V10	6	160990457	rs9364562	0.4857	4.791e-06	0.5394	9.448e-05	0.3751	0.02322		intron_variant	LPA		A	C	0.4256		A	C	0.4107	0.2117	0.1412
V10	6	161013019	rs6927129	0.4861	6.465e-06	0.5449	0.0001285	0.3813	0.01957		intron_variant	LPA		G	A	0.427		G	A	0.4137	0.3648	0.268
V10	6	161012805	rs9456551	0.4861	6.465e-06	0.5449	0.0001285	0.3813	0.01957		intron_variant	LPA		C	T	0.427		C	T	0.4137	0.3648	0.268
V10	6	161012749	rs9457946	0.4861	6.465e-06	0.5449	0.0001285	0.3813	0.01957		intron_variant	LPA		T	C	0.4271		T	C	0.4137	0.3648	0.268
V10	6	32797620	rs241438	-0.4589	8.055e-06	-0.3932	0.003292	-0.567	0.0003454		intron_variant	TAP2		T	C	0.4901		T	C	0.5169	0.3588	0.3818
V10	6	161015762	rs6921516	0.4812	8.296e-06	0.5449	0.0001285	0.374	0.02242		intron_variant	LPA		A	G	0.433		A	G	0.4157	0.3579	0.2637
V10	6	161009684	rs3902910	0.4783	9.19e-06	0.5319	0.0001882	0.3813	0.01957		intron_variant	LPA		C	T	0.427		C	T	0.4107	0.3648	0.268
V10	6	161008645	rs4073498	0.4783	9.19e-06	0.5319	0.0001882	0.3813	0.01957		intron_variant	LPA		T	C	0.427		T	C	0.4107	0.3648	0.268
V10	6	160996327	rs6455688	0.4783	9.19e-06	0.5319	0.0001882	0.3813	0.01957		intron_variant	LPA		G	A	0.4273		G	A	0.4107	0.3648	0.2709
V10	6	161006988	rs6455689	0.4783	9.19e-06	0.5319	0.0001882	0.3813	0.01957		intron_variant	LPA		C	T	0.427		C	T	0.4107	0.3648	0.2651
V10	6	161005468	rs6903340	0.4783	9.19e-06	0.5319	0.0001882	0.3813	0.01957		intron_variant	LPA		C	T	0.427		C	T	0.4107	0.3648	0.268
V10	6	160994143	rs6906412	0.4783	9.19e-06	0.5319	0.0001882	0.3813	0.01957		intron_variant	LPA		G	A	0.4273		G	A	0.4107	0.3648	0.2709
V10	6	161001207	rs6910635	0.4783	9.19e-06	0.5319	0.0001882	0.3813	0.01957		intron_variant	LPA		C	T	0.4268		C	T	0.4107	0.3648	0.268
V10	6	160996797	rs6923877	0.4783	9.19e-06	0.5319	0.0001882	0.3813	0.01957		intron_variant	LPA		G	A	0.4273		G	A	0.4107	0.3648	0.2709
V10	6	161003836	rs6939089	0.4783	9.19e-06	0.5319	0.0001882	0.3813	0.01957		intron_variant	LPA		C	T	0.4268		C	T	0.4107	0.3648	0.268
V10	6	161010554	rs7450279	0.4783	9.19e-06	0.5319	0.0001882	0.3813	0.01957		intron_variant	LPA		C	G	0.427		C	G	0.4137	0.3648	0.268
V10	6	161010766	rs7453899	0.4783	9.19e-06	0.5319	0.0001882	0.3813	0.01957		intron_variant	LPA		T	A	0.427		T	A	0.4137	0.3648	0.268
V10	6	160987728	rs7739883	0.4783	9.19e-06	0.5319	0.0001882	0.3813	0.01957		intron_variant	LPA		C	A	0.4281		C	A	0.4107	0.3638	0.2709
V10	6	160989198	rs7750229	0.4783	9.19e-06	0.5319	0.0001882	0.3813	0.01957		intron_variant	LPA		G	T	0.4274		G	T	0.4107	0.3648	0.2709
V10	6	161007496	rs7765781	0.4783	9.19e-06	0.5319	0.0001882	0.3813	0.01957		missense_variant	LPA		C	G	0.4272		C	G	0.4107	0.3648	0.268
V10	6	161007538	rs7765803	0.4783	9.19e-06	0.5319	0.0001882	0.3813	0.01957		missense_variant	LPA		C	G	0.427		C	G	0.4107	0.3648	0.268
V10	6	161008115	rs7771801	0.4783	9.19e-06	0.5319	0.0001882	0.3813	0.01957		intron_variant	LPA		G	C	0.427		G	C	0.4117	0.3648	0.268
V10	6	160999191	rs7775704	0.4783	9.19e-06	0.5319	0.0001882	0.3813	0.01957		intron_variant	LPA		C	T	0.4268		C	T	0.4107	0.3648	0.268
V10	6	161002817	rs9346824	0.4783	9.19e-06	0.5319	0.0001882	0.3813	0.01957		intron_variant	LPA		G	A	0.4268		G	A	0.4107	0.3648	0.268
V10	6	161003265	rs9355295	0.4783	9.19e-06	0.5319	0.0001882	0.3813	0.01957		intron_variant	LPA		G	A	0.4267		G	A	0.4107	0.3648	0.268
V10	6	160995199	rs9457943	0.4783	9.19e-06	0.5319	0.0001882	0.3813	0.01957		intron_variant	LPA		A	G	0.4273		A	G	0.4107	0.3638	0.2709
V10	9	29641836	rs541535	0.5967	9.705e-06	0.707	7.433e-05	0.402	0.04932		intergenic_region	LINGO2-LINC01242		A	T	0.2225		A	T	0.2083	0.3638	0.3357
V10	10	37753415	rs2505679	-0.6137	3.952e-06	-0.6006	0.0002893	-0.5948	0.008682		intergenic_region	LINC00993-MTRNR2L7		A	G	0.1777		A	G	0.1806	0.2177	0.2075
V10	10	37755957	rs2505680	-0.6137	3.952e-06	-0.6006	0.0002893	-0.5948	0.008682		intergenic_region	LINC00993-MTRNR2L7		T	C	0.1777		T	C	0.1796	0.1491	0.1657
V10	10	37790656	rs2475204	-0.588	9.406e-06	-0.5613	0.0006914	-0.5948	0.008682		intergenic_region	LINC00993-MTRNR2L7		C	T	0.1799		C	T	0.1815	0.1511	0.1643
V10	12	5682166	rs10492185	-0.6531	4.715e-06	-0.6184	0.0008608	-0.6923	0.001758		intron_variant	ANO2		T	C	0.1805		T	C	0.2014	0.2833	0.3444
V10	12	5680924	rs11063761	-0.6531	4.715e-06	-0.6184	0.0008608	-0.6923	0.001758		intron_variant	ANO2		A	G	0.1807		A	G	0.2014	0.2833	0.3487
V11	2	16266203	rs144460588	0.5709	4.287e-06	0.4975	0.001888	0.6489	0.001098		intergenic_region	GACAT3-FAM49A		A	G	0.4271		G	A	0.5298	0.8797	0.8271
V11	2	16266652	rs3890725	0.5709	4.287e-06	0.4975	0.001888	0.6489	0.001098		intergenic_region	GACAT3-FAM49A		T	C	0.4272		C	T	0.5298	0.8797	0.8271
V11	4	40032357	rs12505994	-0.5565	4.368e-06	-0.5457	0.0002593	0.5455	0.008826		intergenic_region	PDS5A-LOC344967		T	A	0.4541		A	T	0.4494	0.2763	0.2968
V11	9	119621796	rs6478258	-0.6341	3.02e-06	-0.6621	8.436e-05	-0.582	0.01099		intron_variant	ASTN2		A	G	0.2761		A	G	0.2579	0.2694	0.2911
V11	9	119619600	rs10817943	-0.6226	3.824e-06	-0.6422	0.0001165	-0.6004	0.008513		intron_variant	ASTN2		C	T	0.2867		C	T	0.2688	0.2724	0.2939
V11	9	119618167	rs1326815	-0.6144	6.052e-06	-0.6228	0.0002228	-0.6004	0.008513		intron_variant	ASTN2		T	C	0.2739		T	C	0.256	0.2455	0.281
V11	9	119617902	rs1409640	-0.6081	6.427e-06	-0.6087	0.0002598	-0.6094	0.007655		intron_variant	ASTN2		A	G	0.284		G	A	0.7351	0.7545	0.719
V11	10	92301707	rs11816911	-0.9499	7.081e-08	-1.104	1.387e-06	-0.7	0.0114		upstream_gene_variant	LOC101926942		A	G	0.1176		A	G	0.1587	0.1223	0.0663
V11	10	92301161	rs61859283	-0.9499	7.081e-08	-1.104	1.387e-06	-0.7	0.0114		upstream_gene_variant	LOC101926942		C	T	0.1176		C	T	0.1587	0.1223	0.0634
V11	10	92302869	rs17443486	-0.9484	1.598e-07	-1.105	1.663e-06	-0.6751	0.0207		upstream_gene_variant	LOC101926942		G	A	0.1179		G	A	0.1597	0.2087	0.1037
V11	10	92294953	rs11186214	-0.9172	1.846e-07	-1.049	4.189e-06	-0.7	0.0114		intron_variant	LOC101926942		G	C	0.1198		G	C	0.1597	0.1223	0.0663
V11	10	92295630	rs11186215	-0.9172	1.846e-07	-1.049	4.189e-06	-0.7	0.0114		intron_variant	LOC101926942		C	T	0.1194		C	T	0.1597	0.1223	0.0634
V11	10	92293757	rs1274387	-0.9172	1.846e-07	-1.049	4.189e-06	-0.7	0.0114		intron_variant	LOC101926942		A	C	0.1176		A	C	0.1587	0.1223	0.0648
V11	10	92297210	rs17521851	-0.9172	1.846e-07	-1.049	4.189e-06	-0.7	0.0114		intron_variant	LOC101926942		C	T	0.1176		C	T	0.1587	0.1223	0.0634
V11	10	92296245	rs61858542	-0.9172	1.846e-07	-1.049	4.189e-06	-0.7	0.0114		intron_variant	LOC101926942		T	C	0.1176		T	C	0.1587	0.1223	0.0634
V11	10	92296274	rs61858543	-0.9172	1.846e-07	-1.049	4.189e-06	-0.7	0.0114		intron_variant	LOC101926942		A	G	0.1176		A	G	0.1587	0.1223	0.0634
V11	10	92296663	rs61858544	-0.9172	1.846e-07	-1.049	4.189e-06	-0.7	0.0114		intron_variant	LOC101926942		A	G	0.1176		A	G	0.1587	0.1223	0.0634
V11	10	92299184	rs10458740	-0.8437	9.07e-07	-0.9464	1.698e-05	-0.6597	0.01643		intron_variant	LOC101926942		T	C	0.1198		T	C	0.1627	0.4652	0.402
V11	10	92301114	rs17443452	-0.8437	9.07e-07	-0.9464	1.698e-05	-0.6597	0.01643		upstream_gene_variant	LOC101926942		C	T	0.1199		C	T	0.1627	0.4692	0.4063
V11	10	92299989	rs1892533	-0.8437	9.07e-07	-0.9464	1.698e-05	-0.6597	0.01643		intron_variant	LOC101926942		A	G	0.1198		A	G	0.1627	0.4652	0.402
V11	11	110227924	rs11213366	-0.6639	3.738e-06	-0.6413	0.0002715	-0.6935	0.00508		intron_variant	LOC105369486		T	C	0.2347		T	C	0.252	0.2485	0.366
V11	13	82179123	rs7333519	0.5316	8.307e-06	0.5573	0.0002563	0.4506	0.02026		intergenic_region	LINC00564-SLITRK1		T	A	0.337		T	A	0.3234	0.4175	0.5965
V11	18	9029690	rs149280597	-0.5679	9.186e-06	-0.59	0.0003128	-0.4972	0.01636		intergenic_region	MTCL1-NDUFV2		A	G	0.3241		A	G	0.2669	0.0547	0.0418
