# Supplementary material for: Classification of early age facial growth pattern and identification of the genetic basis in two Korean populations
Source: Sci Rep. 2022 Aug 15;12:13828. doi: 10.1038/s41598-022-18127-6 (PMC9378761; doi:10.1038/s41598-022-18127-6)
Supplement: Supplementary file 1 — Supplementary Information. [file 41598_2022_18127_MOESM1_ESM.zip › Supplementary Table 5.xlsx]

## Sheet: Sheet1
	Supplementary Table 5. Association results to the Early Facial Growth Patterns of the previously reported SNPs for facial feature GWASs
			Reported Facial phenotype study									Facial phenotype this study
													POP1			POP2			Combined (POP 1 & 2)
	ID	SNPs	Facial feature	CHR	Position	Gene	coded allele	Non-coded allele	p-value	Ref.	phe.	Facial feature	beta	SE	p-value	beta	SE	p-value	beta	SE	p-value
	PREV001	rs17032657	Upper eyelid (Tangent line angle of er3)	1	8519329	RERE	G	T	7.46e-07	Cha et al.45	H1	Intercanthal width	-0.1341	0.1727	0.4387	-0.235	0.1439	0.1057	-0.1607	0.1232	0.1935
			Right eyelid peak position ratio	1	8519329	RERE	G	T	1.72e-06		H2	Outercanthal width	-0.07297	0.1678	0.6643	0.2161	0.2149	0.3172	0.04299	0.1322	0.7453
											H3	Interpalpebral superius length	-0.08486	0.1743	0.627	0.55	0.2273	0.0174	0.183	0.1396	0.1911
											H4	Interpalpebral inferius length	0.2551	0.1822	0.1632	-0.2488	0.2324	0.287	0.04229	0.1439	0.769
											H5	Left palpebral fissure length	-0.02919	0.185	0.8748	0.05655	0.2167	0.7947	-0.003477	0.1419	0.9805
											H6	Right palpebral fissure length	0.1368	0.1882	0.4685	0.3967	0.2133	0.06595	0.2437	0.1412	0.08565
											H7	Mouth width	0.08378	0.1455	0.5654	0.146	0.1203	0.2277	0.09955	0.1021	0.3305
											H8	Nasal width	0.1562	0.1838	0.3967	0.2894	0.2223	0.196	0.2148	0.1413	0.1297
											H9	Subnasale to left alare	0.0173	0.176	0.9218	0.2894	0.2223	0.196	0.1364	0.1383	0.325
											H10	Subnasale to right alare	0.04757	0.1649	0.7733	0.2894	0.2223	0.196	0.1576	0.1342	0.2415
											V1	Left palpebrale fissure height	0.2319	0.1829	0.2065	0.1438	0.2252	0.5245	0.1865	0.1427	0.1924
											V2	Right palpebrale fissure height	0.2611	0.1671	0.1201	-0.3162	0.2236	0.1606	0.009887	0.1371	0.9426
											V3	Philtrum height	0.2697	0.1771	0.1297	0.1696	0.2259	0.4545	0.2221	0.1393	0.1122
											V4	Labiale inferius to pogonion	0.1573	0.1464	0.2841	0.08557	0.1824	0.6401	0.1271	0.1136	0.2642
											V5	Midendocanthion to labiale superius	-0.002703	0.1449	0.9851	0.02387	0.1065	0.8231	-0.001126	0.0992	0.991
											V6	Midendocanthion to subnasale	-0.009189	0.1309	0.9441	-0.00344	0.06381	0.9571	-0.01454	0.08476	0.8639
											V7	Nasal bridge height	-0.0173	0.1486	0.9075	0.02967	0.1207	0.8063	-0.00563	0.1029	0.9564
											V8	Nasal height	-0.06108	0.1581	0.6998	0.02709	0.09453	0.775	-0.03752	0.1064	0.7247
											V9	Midendocanthion to pogonion	-0.01135	0.1488	0.9393	0.1363	0.1614	0.4003	0.04779	0.11	0.6643
											V10	Nasion to pogonion	-0.0854	0.1574	0.5881	0.2496	0.1707	0.1468	0.04742	0.1172	0.6861
											V11	Subnasale to pogonion	-0.1463	0.1731	0.3994	0.2526	0.2041	0.2186	0.02457	0.1328	0.8533
	PREV002	rs3790774	Metopion position ratio	1	19543034	CAPZB	A	G	0.104	Cha et al.45	H1	Intercanthal width	-0.04579	0.2252	0.8391	0.3254	0.2244	0.1503	0.06438	0.1719	0.7083
											H2	Outercanthal width	0.3445	0.2169	0.1142	0.2547	0.3349	0.4488	0.3176	0.1828	0.08351
											H3	Interpalpebral superius length	0.2331	0.2263	0.3045	-0.185	0.3634	0.6118	0.09013	0.1948	0.6439
											H4	Interpalpebral inferius length	-0.4671	0.2358	0.04921	0.2464	0.3625	0.4984	-0.2275	0.1996	0.2555
											H5	Left palpebral fissure length	0.4473	0.2383	0.0623	0.5374	0.3326	0.1094	0.485	0.1951	0.01354
											H6	Right palpebral fissure length	0.009922	0.2454	0.9678	-0.2027	0.3369	0.5487	-0.06009	0.1975	0.7612
											H7	Mouth width	-0.05633	0.1895	0.7666	0.01143	0.1884	0.9517	-0.02575	0.1423	0.8565
											H8	Nasal width	-0.009006	0.2398	0.9701	0.2744	0.3475	0.4316	0.08155	0.1973	0.6797
											H9	Subnasale to left alare	-0.0116	0.2291	0.9597	0.2744	0.3475	0.4316	0.07725	0.1927	0.6888
											H10	Subnasale to right alare	0.09525	0.2145	0.6576	0.2744	0.3475	0.4316	0.1459	0.1869	0.4358
											V1	Left palpebrale fissure height	0.4013	0.2371	0.09246	0.02183	0.3509	0.9505	0.2833	0.1983	0.1544
											V2	Right palpebrale fissure height	0.2062	0.2185	0.3466	0.0216	0.3511	0.9511	0.1568	0.1905	0.4111
											V3	Philtrum height	0.6086	0.2273	0.008168	-0.1338	0.3519	0.7046	0.3691	0.1933	0.05728
											V4	Labiale inferius to pogonion	-0.2157	0.1905	0.2591	-0.07069	0.2839	0.8039	-0.1674	0.1581	0.2906
											V5	Midendocanthion to labiale superius	0.2325	0.1877	0.2174	-0.2609	0.1635	0.1137	0.07725	0.1379	0.5758
											V6	Midendocanthion to subnasale	0.2374	0.1694	0.1631	-0.09771	0.09872	0.3247	0.133	0.1176	0.2589
											V7	Nasal bridge height	0.1612	0.1931	0.405	-0.008316	0.1877	0.9648	0.1116	0.143	0.4358
											V8	Nasal height	0.1525	0.2056	0.4593	-0.06861	0.1469	0.6414	0.09013	0.148	0.5429
											V9	Midendocanthion to pogonion	0.078	0.1935	0.6874	-0.4096	0.2484	0.1024	-0.08155	0.1529	0.5943
											V10	Nasion to pogonion	-0.05767	0.2046	0.7784	-0.2089	0.2674	0.4366	-0.1036	0.1628	0.5251
											V11	Subnasale to pogonion	-0.349	0.2241	0.1213	-0.1819	0.3192	0.57	-0.2983	0.1837	0.1056
	PREV003	rs2092319	Nasal protrusion	1	26045251	MAN1C1	A	G	4.351e-07	shaffer et al.47	H1	Intercanthal width	0.04205	0.1938	0.8285	-0.2525	0.199	0.2074	0.019	0.1484	0.8983
											H2	Outercanthal width	-0.1278	0.1878	0.4971	-0.04677	0.2971	0.8752	-0.1169	0.1586	0.4617
											H3	Interpalpebral superius length	-0.2737	0.1942	0.1607	0.1326	0.3216	0.681	-0.1156	0.168	0.492
											H4	Interpalpebral inferius length	0.3947	0.203	0.05349	-0.2965	0.32	0.3566	0.1509	0.1725	0.3823
											H5	Left palpebral fissure length	-0.3018	0.2059	0.1446	-0.07686	0.298	0.797	-0.273	0.1695	0.1086
											H6	Right palpebral fissure length	-0.3313	0.2096	0.1159	-0.0549	0.2985	0.8544	-0.2417	0.1699	0.1559
											H7	Mouth width	0.005765	0.1631	0.9718	0.02562	0.1666	0.8781	-0.03418	0.1228	0.781
											H8	Nasal width	0.02815	0.2064	0.8917	0.2285	0.3075	0.4591	0.1082	0.1702	0.5257
											H9	Subnasale to left alare	0.175	0.1966	0.3748	0.2285	0.3075	0.4591	0.2215	0.1658	0.1828
											H10	Subnasale to right alare	-0.2523	0.1837	0.1714	0.2285	0.3075	0.4591	-0.05022	0.1615	0.7561
											V1	Left palpebrale fissure height	0.313	0.2044	0.1276	0.03782	0.3103	0.9033	0.181	0.1715	0.2921
											V2	Right palpebrale fissure height	0.1495	0.1882	0.4279	-0.007832	0.3106	0.9799	0.04421	0.1647	0.7885
											V3	Philtrum height	0.2513	0.1988	0.2081	0.2317	0.3106	0.4576	0.2169	0.1676	0.1966
											V4	Labiale inferius to pogonion	0.001695	0.1645	0.9918	0.3278	0.249	0.1911	0.1023	0.1366	0.4548
											V5	Midendocanthion to labiale superius	-0.1095	0.1621	0.5001	0.1899	0.1452	0.194	-0.05805	0.119	0.6262
											V6	Midendocanthion to subnasale	0.02068	0.1466	0.888	0.1415	0.08659	0.1054	0.02225	0.1018	0.8271
											V7	Nasal bridge height	-0.03255	0.1665	0.8452	0.2383	0.1643	0.1501	0.0168	0.1236	0.8919
											V8	Nasal height	0.02747	0.1772	0.877	0.1716	0.1289	0.1861	0.01213	0.1278	0.9245
											V9	Midendocanthion to pogonion	0.01662	0.1666	0.9207	-0.08215	0.2226	0.7129	-0.0232	0.1321	0.8607
											V10	Nasion to pogonion	-0.02692	0.1762	0.8788	0.006913	0.2373	0.9768	-0.042	0.1406	0.7654
											V11	Subnasale to pogonion	-0.04705	0.1947	0.8094	-0.01017	0.2828	0.9714	-0.006502	0.1597	0.9676
	PREV004	rs3117042	Nasal protrusion	1	26046155	MAN1C1	A	G	5e-07	shaffer et al.47	H1	Intercanthal width	0.04205	0.1938	0.8285	-0.2525	0.199	0.2074	0.019	0.1484	0.8983
											H2	Outercanthal width	-0.1278	0.1878	0.4971	-0.04677	0.2971	0.8752	-0.1169	0.1586	0.4617
											H3	Interpalpebral superius length	-0.2737	0.1942	0.1607	0.1326	0.3216	0.681	-0.1156	0.168	0.492
											H4	Interpalpebral inferius length	0.3947	0.203	0.05349	-0.2965	0.32	0.3566	0.1509	0.1725	0.3823
											H5	Left palpebral fissure length	-0.3018	0.2059	0.1446	-0.07686	0.298	0.797	-0.273	0.1695	0.1086
											H6	Right palpebral fissure length	-0.3313	0.2096	0.1159	-0.0549	0.2985	0.8544	-0.2417	0.1699	0.1559
											H7	Mouth width	0.005765	0.1631	0.9718	0.02562	0.1666	0.8781	-0.03418	0.1228	0.781
											H8	Nasal width	0.02815	0.2064	0.8917	0.2285	0.3075	0.4591	0.1082	0.1702	0.5257
											H9	Subnasale to left alare	0.175	0.1966	0.3748	0.2285	0.3075	0.4591	0.2215	0.1658	0.1828
											H10	Subnasale to right alare	-0.2523	0.1837	0.1714	0.2285	0.3075	0.4591	-0.05022	0.1615	0.7561
											V1	Left palpebrale fissure height	0.313	0.2044	0.1276	0.03782	0.3103	0.9033	0.181	0.1715	0.2921
											V2	Right palpebrale fissure height	0.1495	0.1882	0.4279	-0.007832	0.3106	0.9799	0.04421	0.1647	0.7885
											V3	Philtrum height	0.2513	0.1988	0.2081	0.2317	0.3106	0.4576	0.2169	0.1676	0.1966
											V4	Labiale inferius to pogonion	0.001695	0.1645	0.9918	0.3278	0.249	0.1911	0.1023	0.1366	0.4548
											V5	Midendocanthion to labiale superius	-0.1095	0.1621	0.5001	0.1899	0.1452	0.194	-0.05805	0.119	0.6262
											V6	Midendocanthion to subnasale	0.02068	0.1466	0.888	0.1415	0.08659	0.1054	0.02225	0.1018	0.8271
											V7	Nasal bridge height	-0.03255	0.1665	0.8452	0.2383	0.1643	0.1501	0.0168	0.1236	0.8919
											V8	Nasal height	0.02747	0.1772	0.877	0.1716	0.1289	0.1861	0.01213	0.1278	0.9245
											V9	Midendocanthion to pogonion	0.01662	0.1666	0.9207	-0.08215	0.2226	0.7129	-0.0232	0.1321	0.8607
											V10	Nasion to pogonion	-0.02692	0.1762	0.8788	0.006913	0.2373	0.9768	-0.042	0.1406	0.7654
											V11	Subnasale to pogonion	-0.04705	0.1947	0.8094	-0.01017	0.2828	0.9714	-0.006502	0.1597	0.9676
	PREV005	rs2744763	Nasal protrusion	1	26047972	MAN1C1	T	A	5e-07	shaffer et al.47	H1	Intercanthal width	0.04205	0.1938	0.8285	-0.2525	0.199	0.2074	0.019	0.1484	0.8983
											H2	Outercanthal width	-0.1278	0.1878	0.4971	0.02562	0.1666	0.8781	-0.1169	0.1586	0.4617
											H3	Interpalpebral superius length	-0.2737	0.1942	0.1607	-0.04677	0.2971	0.8752	-0.1156	0.168	0.492
											H4	Interpalpebral inferius length	0.3947	0.203	0.05349	0.2285	0.3075	0.4591	0.1509	0.1725	0.3823
											H5	Left palpebral fissure length	-0.3018	0.2059	0.1446	0.1326	0.3216	0.681	-0.273	0.1695	0.1086
											H6	Right palpebral fissure length	-0.3313	0.2096	0.1159	0.2285	0.3075	0.4591	-0.2417	0.1699	0.1559
											H7	Mouth width	0.005765	0.1631	0.9718	0.2285	0.3075	0.4591	-0.03418	0.1228	0.781
											H8	Nasal width	0.02815	0.2064	0.8917	-0.2965	0.32	0.3566	0.1082	0.1702	0.5257
											H9	Subnasale to left alare	0.175	0.1966	0.3748	-0.07686	0.298	0.797	0.2215	0.1658	0.1828
											H10	Subnasale to right alare	-0.2523	0.1837	0.1714	-0.0549	0.2985	0.8544	-0.05022	0.1615	0.7561
											V1	Left palpebrale fissure height	0.313	0.2044	0.1276	0.03782	0.3103	0.9033	0.181	0.1715	0.2921
											V2	Right palpebrale fissure height	0.1495	0.1882	0.4279	-0.007832	0.3106	0.9799	0.04421	0.1647	0.7885
											V3	Philtrum height	0.2513	0.1988	0.2081	0.2317	0.3106	0.4576	0.2169	0.1676	0.1966
											V4	Labiale inferius to pogonion	0.001695	0.1645	0.9918	0.3278	0.249	0.1911	0.1023	0.1366	0.4548
											V5	Midendocanthion to labiale superius	-0.1095	0.1621	0.5001	0.1899	0.1452	0.194	-0.05805	0.119	0.6262
											V6	Midendocanthion to subnasale	0.02068	0.1466	0.888	0.1415	0.08659	0.1054	0.02225	0.1018	0.8271
											V7	Nasal bridge height	-0.03255	0.1665	0.8452	0.2383	0.1643	0.1501	0.0168	0.1236	0.8919
											V8	Nasal height	0.02747	0.1772	0.877	0.1716	0.1289	0.1861	0.01213	0.1278	0.9245
											V9	Midendocanthion to pogonion	0.01662	0.1666	0.9207	-0.08215	0.2226	0.7129	-0.0232	0.1321	0.8607
											V10	Nasion to pogonion	-0.02692	0.1762	0.8788	0.006913	0.2373	0.9768	-0.042	0.1406	0.7654
											V11	Subnasale to pogonion	-0.04705	0.1947	0.8094	-0.01017	0.2828	0.9714	-0.006502	0.1597	0.9676
	PREV006	rs6656763	Right upper lip thickness	1	62434380	L1TD1	G	A	8.78e-06	Cha et al.45	H1	Intercanthal width	0.1514	0.1673	0.3668	-0.07106	0.1462	0.6281	0.03538	0.1214	0.771
											H2	Outercanthal width	0.04108	0.1628	0.8011	-0.06846	0.1214	0.5742	0.08073	0.1298	0.5344
											H3	Interpalpebral superius length	-0.2416	0.1681	0.1524	0.1256	0.2165	0.563	-0.09891	0.1375	0.4725
											H4	Interpalpebral inferius length	0.1331	0.1774	0.4539	-0.2132	0.224	0.3437	0.005465	0.1413	0.9692
											H5	Left palpebral fissure length	-0.1496	0.179	0.4046	0.1447	0.2345	0.5385	-0.1879	0.1389	0.1774
											H6	Right palpebral fissure length	-0.02736	0.1828	0.8812	-0.2132	0.224	0.3437	-0.1427	0.1393	0.3063
											H7	Mouth width	-0.05463	0.1411	0.6992	-0.2132	0.224	0.3437	-0.04174	0.1005	0.6781
											H8	Nasal width	-0.1632	0.1782	0.361	-0.2106	0.2336	0.3697	-0.1894	0.1389	0.174
											H9	Subnasale to left alare	0.004404	0.1706	0.9794	-0.2929	0.2156	0.1774	-0.09415	0.136	0.4894
											H10	Subnasale to right alare	0.08741	0.1598	0.585	-0.3206	0.2155	0.1399	-0.05056	0.1322	0.7024
											V1	Left palpebrale fissure height	0.221	0.1773	0.2145	-0.3847	0.2232	0.08784	-0.002621	0.1406	0.9851
											V2	Right palpebrale fissure height	0.1737	0.1626	0.287	-0.2092	0.2266	0.3583	0.04715	0.1349	0.7269
											V3	Philtrum height	-0.1146	0.1727	0.5079	-0.5956	0.2201	0.00805	-0.2916	0.1365	0.03358
											V4	Labiale inferius to pogonion	-0.04955	0.1424	0.7283	-0.08492	0.1831	0.6439	-0.06261	0.1118	0.576
											V5	Midendocanthion to labiale superius	0.0941	0.1403	0.5034	-0.09619	0.1065	0.3685	0.03598	0.09743	0.7122
											V6	Midendocanthion to subnasale	-0.01635	0.1269	0.8977	-0.07279	0.06363	0.2554	-0.02432	0.08325	0.7704
											V7	Nasal bridge height	-0.03049	0.1441	0.8327	0.03206	0.1211	0.7918	0.008629	0.1011	0.9321
											V8	Nasal height	0.0653	0.1533	0.6707	-0.06586	0.09469	0.4884	0.0371	0.1046	0.723
											V9	Midendocanthion to pogonion	0.002964	0.1442	0.9836	-0.1811	0.1615	0.265	-0.06644	0.108	0.5389
											V10	Nasion to pogonion	-0.1811	0.1521	0.2355	-0.1179	0.1728	0.4968	-0.146	0.1149	0.2048
											V11	Subnasale to pogonion	-0.02932	0.1685	0.8621	0.02166	0.2064	0.9166	-0.0199	0.1306	0.879
	PREV007	rs310201	Upper eyelid (Tangent line angle of el1)	1	65122196	JAK1	T	C	1.78e-05	Cha et al.45	H1	Intercanthal width	-0.3555	0.1548	0.02292	-0.04493	0.132	0.7342	-0.2601	0.1108	0.01967
											H2	Outercanthal width	0.16	0.1521	0.2944	-0.2863	0.1934	0.142	-0.01722	0.1197	0.8857
											H3	Interpalpebral superius length	0.06029	0.1585	0.7041	-0.2414	0.2105	0.2541	-0.07796	0.1268	0.5391
											H4	Interpalpebral inferius length	-0.09467	0.1664	0.5702	0.1419	0.2111	0.5032	0.0142	0.1303	0.9133
											H5	Left palpebral fissure length	0.06818	0.1681	0.6855	-0.2458	0.1947	0.2097	-0.0394	0.1285	0.7593
											H6	Right palpebral fissure length	0.3946	0.1686	0.02045	0.1189	0.1961	0.5456	0.2794	0.1275	0.02924
											H7	Mouth width	0.06743	0.1322	0.6108	0.0467	0.1096	0.671	0.0813	0.0925	0.3802
											H8	Nasal width	0.04213	0.1674	0.8017	-0.104	0.2027	0.6092	-0.02696	0.1285	0.8339
											H9	Subnasale to left alare	-0.1221	0.1597	0.4457	-0.104	0.2027	0.6092	-0.1296	0.1252	0.3015
											H10	Subnasale to right alare	0.1072	0.1497	0.4749	-0.104	0.2027	0.6092	-0.004182	0.1219	0.9727
											V1	Left palpebrale fissure height	-0.233	0.166	0.1624	-0.2088	0.2032	0.3067	-0.2012	0.129	0.1201
											V2	Right palpebrale fissure height	-0.09274	0.1528	0.5448	-0.06444	0.204	0.7528	-0.05332	0.1241	0.6677
											V3	Philtrum height	0.05671	0.1621	0.7268	-0.2864	0.2043	0.1642	-0.06974	0.127	0.5832
											V4	Labiale inferius to pogonion	0.01027	0.1335	0.9388	0.111	0.165	0.5026	0.05281	0.1031	0.6088
											V5	Midendocanthion to labiale superius	0.05255	0.1316	0.6903	-0.07313	0.09614	0.4487	0.0221	0.08982	0.8058
											V6	Midendocanthion to subnasale	-0.01057	0.119	0.9293	-0.09868	0.0569	0.08603	-0.02903	0.07673	0.7055
											V7	Nasal bridge height	-0.007145	0.1351	0.9579	0.1463	0.1083	0.18	0.07413	0.09309	0.4266
											V8	Nasal height	0.03885	0.1438	0.7873	-0.1744	0.08378	0.03992	-0.01963	0.09639	0.8388
											V9	Midendocanthion to pogonion	0.007294	0.1352	0.957	-0.2308	0.1448	0.114	-0.08687	0.09948	0.3833
											V10	Nasion to pogonion	0.1407	0.143	0.3267	-0.3463	0.1522	0.02513	-0.05016	0.1062	0.6372
											V11	Subnasale to pogonion	0.1001	0.1586	0.5288	-0.2952	0.1838	0.1115	-0.08062	0.1206	0.5044
	PREV008	rs1980050	Right facial angle of en-ps-go	1	202713311	PIK3C2B	T	C	8.55e-07	Cha et al.45	H1	Intercanthal width	-0.09114	0.2	0.6492	-0.1286	0.1876	0.4946	-0.1193	0.149	0.424
											H2	Outercanthal width	-0.03291	0.1942	0.8657	0.1429	0.2781	0.6086	0.03403	0.1595	0.8312
											H3	Interpalpebral superius length	0.1139	0.2016	0.5727	0.02143	0.3016	0.9435	0.07476	0.1689	0.6585
											H4	Interpalpebral inferius length	-0.1924	0.2114	0.3642	-0.08571	0.3011	0.7765	-0.1492	0.1733	0.3902
											H5	Left palpebral fissure length	0.03544	0.214	0.8687	0.3429	0.2772	0.2191	0.1561	0.1709	0.3618
											H6	Right palpebral fissure length	0.2101	0.2175	0.3354	0.1429	0.2794	0.6103	0.186	0.171	0.2777
											H7	Mouth width	0.01266	0.1684	0.9402	0.02857	0.1561	0.8552	0.02805	0.1234	0.8204
											H8	Nasal width	-0.3873	0.211	0.06817	0.1857	0.2884	0.5211	-0.1835	0.1708	0.2837
											H9	Subnasale to left alare	-0.3544	0.2017	0.08071	0.1857	0.2884	0.5211	-0.1655	0.1669	0.3221
											H10	Subnasale to right alare	-0.1823	0.1902	0.3394	0.1857	0.2884	0.5211	-0.05909	0.1623	0.7161
											V1	Left palpebrale fissure height	-0.002532	0.2125	0.9905	0.1357	0.2905	0.6414	0.0562	0.1726	0.745
											V2	Right palpebrale fissure height	-0.1494	0.1944	0.4433	0.2246	0.2905	0.4413	-0.001018	0.1655	0.9951
											V3	Philtrum height	-0.09873	0.2062	0.6327	0.2588	0.2922	0.378	0.03369	0.1692	0.8423
											V4	Labiale inferius to pogonion	-0.3215	0.1681	0.05749	-0.4429	0.2311	0.05824	-0.3648	0.1356	0.007571
											V5	Midendocanthion to labiale superius	-0.03797	0.1676	0.821	0.15	0.1364	0.2743	0.03923	0.1197	0.7432
											V6	Midendocanthion to subnasale	0.1241	0.1511	0.413	-0.007143	0.08224	0.931	0.08411	0.1021	0.4109
											V7	Nasal bridge height	0.2228	0.1711	0.1946	0.1286	0.1551	0.409	0.1962	0.1236	0.1136
											V8	Nasal height	0.03291	0.183	0.8575	0.1143	0.1213	0.3485	0.07495	0.1283	0.5597
											V9	Midendocanthion to pogonion	-0.3519	0.1699	0.03989	-0.1857	0.2079	0.3739	-0.2898	0.1315	0.02842
											V10	Nasion to pogonion	-0.1709	0.182	0.349	-0.1357	0.222	0.5423	-0.1518	0.1412	0.2834
											V11	Subnasale to pogonion	-0.1665	0.2008	0.4083	-0.1071	0.2648	0.6867	-0.1518	0.1602	0.3441
	PREV009	rs642961	Eyeball Right-Pronasale	1	208055893	IRF6	A	G	0.0048	Cha et al.45	H1	Intercanthal width	-0.006757	0.2163	0.9751	0.03248	0.2043	0.874	0.01814	0.1615	0.9106
											H2	Outercanthal width	-0.5642	0.2053	0.006654	-0.06116	0.3025	0.8402	-0.3858	0.1711	0.02492
											H3	Interpalpebral superius length	0.277	0.217	0.2034	-0.1105	0.3276	0.7366	0.1419	0.1828	0.4382
											H4	Interpalpebral inferius length	0.03041	0.229	0.8946	-0.1379	0.3271	0.6742	-0.03341	0.188	0.8591
											H5	Left palpebral fissure length	-0.5946	0.2266	0.009504	0.0814	0.3035	0.7891	-0.3587	0.1841	0.05241
											H6	Right palpebral fissure length	-0.5574	0.2317	0.01722	-0.3395	0.3021	0.2638	-0.4792	0.1832	0.009417
											H7	Mouth width	-0.25	0.181	0.169	0.0291	0.1697	0.8642	-0.1568	0.1333	0.2405
											H8	Nasal width	0.1149	0.2301	0.6183	-0.4614	0.3106	0.1406	-0.08948	0.1853	0.6296
											H9	Subnasale to left alare	0.01689	0.22	0.9389	-0.4614	0.3106	0.1406	-0.15	0.1808	0.4074
											H10	Subnasale to right alare	0.08784	0.206	0.6704	-0.4614	0.3106	0.1406	-0.1021	0.1757	0.5617
											V1	Left palpebrale fissure height	-0.02703	0.2297	0.9065	-0.2704	0.3149	0.3927	-0.1209	0.1869	0.5183
											V2	Right palpebrale fissure height	0.1419	0.2101	0.5004	-0.4137	0.3166	0.1945	-0.06743	0.1797	0.7078
											V3	Philtrum height	-0.1689	0.2226	0.449	-0.4154	0.3144	0.1895	-0.2606	0.1822	0.1538
											V4	Labiale inferius to pogonion	-0.125	0.1834	0.4964	0.2016	0.255	0.4311	-0.00797	0.1488	0.9573
											V5	Midendocanthion to labiale superius	-0.02703	0.1811	0.8816	-0.0755	0.149	0.6135	-0.05121	0.1296	0.693
											V6	Midendocanthion to subnasale	0.01689	0.1636	0.9179	-0.1164	0.0886	0.192	-0.03657	0.1107	0.7414
											V7	Nasal bridge height	-0.2297	0.1849	0.2159	0.007592	0.1691	0.9643	-0.15	0.1342	0.2645
											V8	Nasal height	-0.2466	0.1968	0.212	-0.04808	0.1324	0.7172	-0.1846	0.1386	0.1842
											V9	Midendocanthion to pogonion	-0.07095	0.1859	0.7032	0.1999	0.2259	0.3784	0.02504	0.1437	0.8618
											V10	Nasion to pogonion	-0.0542	0.1965	0.783	0.07212	0.2416	0.7659	-0.01312	0.153	0.9317
											V11	Subnasale to pogonion	-0.2608	0.217	0.2312	-0.1582	0.2876	0.5836	-0.2203	0.1735	0.2054
	PREV010	rs13404793	Intercanthal width	2	47315815	CALM2	T	C	3.23e-05	Cha et al.45	H1	Intercanthal width	0.05487	0.1948	0.7786	0.04683	0.1845	0.8002	0.07033	0.1456	0.6295
											H2	Outercanthal width	0.4383	0.1861	0.01967	-0.1928	0.2727	0.4812	0.2079	0.1552	0.1815
											H3	Interpalpebral superius length	-0.2188	0.1957	0.2653	-0.3499	0.2941	0.237	-0.2584	0.1643	0.1169
											H4	Interpalpebral inferius length	0.1564	0.2061	0.449	0.4697	0.292	0.1109	0.2626	0.1687	0.1208
											H5	Left palpebral fissure length	0.4979	0.2048	0.0161	-0.1295	0.274	0.6376	0.2612	0.1664	0.1177
											H6	Right palpebral fissure length	0.1722	0.212	0.4178	-0.1171	0.2744	0.6706	0.06821	0.1673	0.6838
											H7	Mouth width	-0.1639	0.1635	0.3176	0.1006	0.153	0.5126	-0.08126	0.1204	0.5004
											H8	Nasal width	-0.1982	0.207	0.3396	0.2094	0.283	0.4611	-0.04771	0.1671	0.7755
											H9	Subnasale to left alare	-0.1372	0.1979	0.4893	0.2094	0.283	0.4611	-0.00478	0.1633	0.9767
											H10	Subnasale to right alare	-0.1948	0.1851	0.2943	0.2094	0.283	0.4611	-0.03751	0.1585	0.8131
											V1	Left palpebrale fissure height	0.4931	0.2034	0.0164	0.073	0.2855	0.7987	0.3315	0.1674	0.04871
											V2	Right palpebrale fissure height	0.3409	0.1877	0.07122	-0.1538	0.2869	0.5931	0.1477	0.1616	0.3615
											V3	Philtrum height	0.4067	0.1984	0.04196	-0.003145	0.2868	0.9913	0.2542	0.1642	0.1228
											V4	Labiale inferius to pogonion	0.01166	0.1655	0.9439	-0.1019	0.2309	0.6599	-0.02951	0.1342	0.8261
											V5	Midendocanthion to labiale superius	0.2339	0.1622	0.1512	0.009642	0.1348	0.9431	0.1419	0.1165	0.2244
											V6	Midendocanthion to subnasale	0.03086	0.1475	0.8345	0.07989	0.08035	0.3226	0.03889	0.09983	0.6972
											V7	Nasal bridge height	0.2716	0.1661	0.1039	0.07713	0.1526	0.6143	0.1923	0.1207	0.1122
											V8	Nasal height	0.1735	0.1777	0.3302	-0.05234	0.1196	0.6625	0.07676	0.1253	0.5407
											V9	Midendocanthion to pogonion	0.05281	0.1675	0.753	-0.09229	0.2048	0.6532	-0.001379	0.1296	0.9915
											V10	Nasion to pogonion	-0.0654	0.1771	0.7124	-0.1281	0.218	0.5581	-0.09498	0.1379	0.4916
											V11	Subnasale to pogonion	-0.161	0.1951	0.4103	-0.4821	0.2557	0.06229	-0.2677	0.1556	0.08647
	PREV011	rs1357204	Upper eyelid (Tangent line angle of er1)	2	53462867	ASB3	G	A	0.000115	Cha et al.45	H1	Intercanthal width	-0.1269	0.157	0.42	-0.009652	0.1342	0.9428	-0.07708	0.1129	0.4955
											H2	Outercanthal width	0.2971	0.1509	0.05072	0.5473	0.191	0.005099	0.3985	0.1184	0.0008723
											H3	Interpalpebral superius length	0.07956	0.1585	0.6163	-0.1606	0.2148	0.4563	-0.01746	0.1281	0.8916
											H4	Interpalpebral inferius length	-0.1359	0.1663	0.4151	0.2373	0.2138	0.2697	0.01547	0.1315	0.9065
											H5	Left palpebral fissure length	0.2598	0.167	0.1217	0.2956	0.1973	0.1372	0.273	0.1286	0.03471
											H6	Right palpebral fissure length	0.1946	0.1708	0.2562	0.1721	0.199	0.3893	0.1854	0.1293	0.153
											H7	Mouth width	-0.11	0.1321	0.4065	-0.1896	0.1099	0.08753	-0.1438	0.09311	0.1238
											H8	Nasal width	0.1701	0.167	0.3098	-0.4615	0.201	0.02383	-0.0866	0.1296	0.5046
											H9	Subnasale to left alare	-0.08522	0.1599	0.5947	-0.4615	0.201	0.02383	-0.2375	0.1258	0.06018
											H10	Subnasale to right alare	0.1859	0.1493	0.2146	-0.4615	0.201	0.02383	-0.07633	0.1229	0.5352
											V1	Left palpebrale fissure height	0.1701	0.1666	0.3085	0.2639	0.206	0.2031	0.2071	0.1302	0.113
											V2	Right palpebrale fissure height	0.08969	0.1529	0.5583	0.4399	0.2045	0.03393	0.2318	0.1249	0.06458
											V3	Philtrum height	-0.1761	0.1616	0.2775	-0.06477	0.2098	0.7582	-0.1308	0.1281	0.3082
											V4	Labiale inferius to pogonion	-0.03308	0.1335	0.8047	-0.0805	0.1679	0.6327	-0.05245	0.1041	0.6147
											V5	Midendocanthion to labiale superius	0.1034	0.1315	0.4329	-0.1583	0.09672	0.105	-0.004484	0.09069	0.9606
											V6	Midendocanthion to subnasale	0.0879	0.1189	0.4606	-0.1158	0.05755	0.0469	0.003847	0.07749	0.9604
											V7	Nasal bridge height	-0.08582	0.135	0.5258	-0.2007	0.1093	0.06924	-0.1337	0.09374	0.155
											V8	Nasal height	0.1725	0.1432	0.2301	-0.192	0.08484	0.02588	0.02228	0.09731	0.8191
											V9	Midendocanthion to pogonion	0.1397	0.1348	0.3015	-0.1249	0.1485	0.4023	0.03169	0.1006	0.7529
											V10	Nasion to pogonion	0.1004	0.1426	0.4824	-0.1492	0.1581	0.3478	-0.001972	0.107	0.9853
											V11	Subnasale to pogonion	0.1349	0.1582	0.3948	-0.4052	0.1848	0.03068	-0.08494	0.1216	0.4855
	PREV012	rs2241241	Right eyelid width	2	65822288	SPRED2	G	A	0.000147	Cha et al.45	H1	Intercanthal width	0.02842	0.1707	0.868	-0.2125	0.1719	0.2193	-0.03246	0.1306	0.8039
											H2	Outercanthal width	-0.2715	0.1644	0.1004	-0.09548	0.2563	0.7103	-0.2178	0.139	0.1184
											H3	Interpalpebral superius length	0.05606	0.1721	0.745	-0.3922	0.275	0.157	-0.08362	0.1479	0.5724
											H4	Interpalpebral inferius length	-0.1905	0.1802	0.2919	0.5308	0.2723	0.05412	0.03985	0.152	0.7934
											H5	Left palpebral fissure length	-0.2609	0.1814	0.1523	0.1185	0.2571	0.6458	-0.1482	0.1496	0.3228
											H6	Right palpebral fissure length	-0.06167	0.186	0.7406	0.2016	0.2569	0.4346	0.0241	0.1501	0.8725
											H7	Mouth width	-0.09975	0.1435	0.4879	-0.09003	0.1436	0.5321	-0.1082	0.1079	0.3166
											H8	Nasal width	0.09589	0.1817	0.5983	0.1279	0.2659	0.6316	0.1107	0.1498	0.4606
											H9	Subnasale to left alare	0.0186	0.1736	0.9148	0.1279	0.2659	0.6316	0.0624	0.1464	0.6702
											H10	Subnasale to right alare	-0.259	0.1615	0.1107	0.1279	0.2659	0.6316	-0.1201	0.142	0.3985
											V1	Left palpebrale fissure height	-0.4347	0.1781	0.01574	0.07063	0.2678	0.7926	-0.2798	0.1503	0.06371
											V2	Right palpebrale fissure height	-0.2205	0.1652	0.1839	-0.08241	0.2686	0.7597	-0.1913	0.1445	0.1865
											V3	Philtrum height	-0.2713	0.1747	0.1224	0.2102	0.2687	0.436	-0.122	0.1478	0.4097
											V4	Labiale inferius to pogonion	-0.1724	0.1443	0.2341	-0.1861	0.216	0.3911	-0.1772	0.1198	0.1404
											V5	Midendocanthion to labiale superius	-0.1338	0.1426	0.3495	0.1294	0.1258	0.306	-0.05885	0.1047	0.5747
											V6	Midendocanthion to subnasale	-0.08887	0.129	0.4919	0.1176	0.07483	0.1192	-0.03053	0.08953	0.7333
											V7	Nasal bridge height	-0.09475	0.1465	0.5187	0.2322	0.1414	0.1038	0.002957	0.1087	0.9783
											V8	Nasal height	-0.0808	0.156	0.6052	0.1461	0.1113	0.1924	-0.02196	0.1125	0.8454
											V9	Midendocanthion to pogonion	-0.3826	0.1438	0.00855	-0.04911	0.1922	0.7989	-0.2754	0.115	0.01733
											V10	Nasion to pogonion	0.006912	0.1553	0.9646	-0.1585	0.2043	0.4395	-0.05435	0.1238	0.6609
											V11	Subnasale to pogonion	-0.03666	0.1712	0.8308	-0.09851	0.244	0.6872	-0.04999	0.1403	0.722
	PREV013	rs6712370	Right upper lip thickness	2	69708598	AAK1	G	C	1.68e-05	Cha et al.45	H1	Intercanthal width	0.0457	0.1452	0.7533	0.119	0.153	0.4385	-0.01719	0.1126	0.8788
											H2	Outercanthal width	0.4276	0.137	0.00212	0.1667	0.2267	0.464	0.2464	0.1194	0.04007
											H3	Interpalpebral superius length	0.05369	0.1463	0.7141	0.02381	0.2463	0.9232	0.0251	0.1276	0.8442
											H4	Interpalpebral inferius length	-0.2803	0.1523	0.06744	-0.119	0.2457	0.629	-0.153	0.1307	0.2428
											H5	Left palpebral fissure length	0.1775	0.1547	0.2529	-0.09524	0.2279	0.677	0.1597	0.1288	0.2163
											H6	Right palpebral fissure length	0.2966	0.1566	0.05986	0	0.2284	1	0.205	0.1287	0.1125
											H7	Mouth width	-0.08187	0.122	0.5032	-0.07143	0.1273	0.576	-0.02658	0.09315	0.7756
											H8	Nasal width	0.1428	0.1542	0.3559	-0.1667	0.2354	0.4805	0.1471	0.1289	0.2547
											H9	Subnasale to left alare	-0.09292	0.1475	0.5297	-0.1667	0.2354	0.4805	-0.01802	0.1262	0.8866
											H10	Subnasale to right alare	0.163	0.1378	0.2387	-0.1667	0.2354	0.4805	0.1559	0.1222	0.2031
											V1	Left palpebrale fissure height	-0.1664	0.1537	0.2804	0.07143	0.2374	0.7641	-0.1298	0.1301	0.3192
											V2	Right palpebrale fissure height	-0.0773	0.1411	0.5846	0.04762	0.2372	0.8413	-0.05863	0.1247	0.6387
											V3	Philtrum height	-0.1184	0.1494	0.4292	-0.04762	0.2379	0.8418	-0.0626	0.1273	0.6233
											V4	Labiale inferius to pogonion	-0.03161	0.1233	0.798	0.3095	0.1896	0.1058	-0.1172	0.1035	0.2585
											V5	Midendocanthion to labiale superius	-0.02247	0.1216	0.8536	0.07143	0.1119	0.5246	-0.0301	0.09032	0.7392
											V6	Midendocanthion to subnasale	-0.09558	0.1096	0.3846	0	0.06715	1	-0.05982	0.0771	0.4386
											V7	Nasal bridge height	-0.1203	0.1244	0.3348	0.04762	0.127	0.7084	-0.09162	0.09356	0.3284
											V8	Nasal height	-0.1367	0.1324	0.3032	-0.02381	0.09948	0.8113	-0.07673	0.09683	0.4288
											V9	Midendocanthion to pogonion	-0.1626	0.1242	0.1923	0.02381	0.1704	0.8892	-0.1181	0.09993	0.2381
											V10	Nasion to pogonion	-0.1828	0.1317	0.1672	-0.02381	0.1816	0.8959	-0.1147	0.1067	0.2835
											V11	Subnasale to pogonion	-0.04572	0.1461	0.7547	0	0.2164	1	-0.03565	0.1212	0.769
	PREV014	rs1005999	Eyeball Right-Alare Left	2	104890223	EPCAM-DT	T	C	1.98148e-07	Liu et al.48	H1	Intercanthal width	-0.2564	0.1694	0.132	-0.1882	0.1695	0.2696	-0.2716	0.1286	0.0356
											H2	Outercanthal width	-0.2335	0.1646	0.1579	-0.1176	0.2524	0.6422	-0.185	0.1382	0.1817
											H3	Interpalpebral superius length	0.07093	0.1719	0.6804	-0.07647	0.2736	0.7805	0.006628	0.1469	0.964
											H4	Interpalpebral inferius length	-0.05254	0.1806	0.7715	-0.01765	0.2734	0.9487	-0.02862	0.1509	0.8497
											H5	Left palpebral fissure length	-0.1454	0.182	0.4257	-0.01765	0.2535	0.9447	-0.07698	0.1487	0.6051
											H6	Right palpebral fissure length	-0.07023	0.1858	0.7059	-0.4118	0.2504	0.1033	-0.1825	0.1485	0.2202
											H7	Mouth width	0.06462	0.1435	0.653	-0.05294	0.1416	0.7093	0.05098	0.1072	0.6349
											H8	Nasal width	0.06918	0.1816	0.7037	0.05294	0.2622	0.8404	0.05382	0.1488	0.7178
											H9	Subnasale to left alare	-0.2074	0.1727	0.2317	0.05294	0.2622	0.8404	-0.1377	0.1451	0.3435
											H10	Subnasale to right alare	-0.06515	0.1625	0.689	0.05294	0.2622	0.8404	-0.05229	0.1411	0.7112
											V1	Left palpebrale fissure height	0.08389	0.181	0.6437	0.2412	0.2628	0.361	0.1589	0.1498	0.2896
											V2	Right palpebrale fissure height	-0.01594	0.1659	0.9236	-0.03333	0.2651	0.9002	0.01155	0.1439	0.9361
											V3	Philtrum height	-0.02154	0.1758	0.9026	0.382	0.2631	0.1497	0.127	0.1467	0.3876
											V4	Labiale inferius to pogonion	0.1886	0.1441	0.1923	-0.1941	0.2127	0.3637	0.06184	0.1194	0.6049
											V5	Midendocanthion to labiale superius	-0.2226	0.1418	0.1184	-0.03529	0.1245	0.7774	-0.1349	0.1037	0.1945
											V6	Midendocanthion to subnasale	-0.03695	0.129	0.775	0.03529	0.07455	0.637	0.007356	0.08888	0.9341
											V7	Nasal bridge height	-0.2438	0.1453	0.09528	-0.2235	0.1394	0.112	-0.2157	0.1071	0.04502
											V8	Nasal height	-0.1161	0.1557	0.4569	-0.03529	0.1105	0.7502	-0.05513	0.1116	0.6216
											V9	Midendocanthion to pogonion	0.1459	0.1462	0.3199	-0.2588	0.1876	0.1709	0.01566	0.1154	0.8921
											V10	Nasion to pogonion	-0.02237	0.1552	0.8855	-0.2118	0.2007	0.2939	-0.07156	0.1228	0.5607
											V11	Subnasale to pogonion	0.1327	0.1734	0.4452	0.1765	0.2399	0.4636	0.1286	0.1404	0.3607
	PREV015	rs1901455	Tangent line angle of el5	2	106039568	NCK2-C2orf40	A	T	3.76e-05	Cha et al.45	H1	Intercanthal width	-0.1222	0.1768	0.4902	-0.01	0.1573	0.9494	-0.06502	0.1291	0.615
											H2	Outercanthal width	0.1971	0.1711	0.2511	-0.275	0.2313	0.2373	0.01085	0.1381	0.9375
											H3	Interpalpebral superius length	-0.07865	0.1783	0.6598	-0.265	0.2509	0.2935	-0.1456	0.1461	0.32
											H4	Interpalpebral inferius length	0.01132	0.1875	0.9519	0.185	0.2513	0.4634	0.07442	0.1503	0.6208
											H5	Left palpebral fissure length	-0.1694	0.1888	0.371	0.06	0.2337	0.7979	-0.08918	0.1482	0.5478
											H6	Right palpebral fissure length	0.2771	0.1917	0.1502	-0.35	0.2314	0.1336	0.03356	0.1484	0.8213
											H7	Mouth width	0.08431	0.1488	0.5718	-0.07	0.1305	0.5928	0.01548	0.1069	0.885
											H8	Nasal width	0.1699	0.188	0.3674	-0.305	0.2398	0.2064	-0.01092	0.1483	0.9413
											H9	Subnasale to left alare	0.2527	0.179	0.1598	-0.305	0.2398	0.2064	0.04253	0.1448	0.7692
											H10	Subnasale to right alare	0.0679	0.1686	0.6877	-0.305	0.2398	0.2064	-0.06741	0.1406	0.6319
											V1	Left palpebrale fissure height	-0.242	0.187	0.1976	0.355	0.2407	0.1434	-0.01852	0.1496	0.9016
											V2	Right palpebrale fissure height	-0.268	0.1709	0.1188	0.3702	0.2407	0.1273	-0.03326	0.1433	0.8166
											V3	Philtrum height	-0.2235	0.1817	0.2203	-0.1047	0.2447	0.6696	-0.1817	0.146	0.2145
											V4	Labiale inferius to pogonion	-0.09449	0.1501	0.5299	-0.39	0.193	0.04599	-0.2094	0.1183	0.07792
											V5	Midendocanthion to labiale superius	-0.08619	0.1481	0.5614	0.045	0.1148	0.6958	-0.04383	0.1036	0.6727
											V6	Midendocanthion to subnasale	-0.02584	0.1339	0.8473	-0.02	0.06878	0.7718	-0.03059	0.08855	0.73
											V7	Nasal bridge height	-0.0679	0.152	0.6556	0.035	0.1301	0.7885	-0.03501	0.1075	0.745
											V8	Nasal height	0.01867	0.1619	0.9083	0.045	0.1019	0.6596	0.01714	0.1112	0.8777
											V9	Midendocanthion to pogonion	-0.04621	0.1522	0.7617	-0.095	0.1744	0.5871	-0.06676	0.1149	0.5617
											V10	Nasion to pogonion	0.117	0.1606	0.4673	-0.13	0.1856	0.4853	0.01647	0.1224	0.8931
											V11	Subnasale to pogonion	-0.02928	0.1775	0.8691	-0.2	0.2208	0.3673	-0.09029	0.1387	0.5155
	PREV016	rs2422239	PC8 (shape)	2	118745549	-	G	A	2.54092e-07	Liu et al.48	H1	Intercanthal width	-0.03573	0.1705	0.8343	0.06908	0.1476	0.6409	-0.04082	0.1228	0.7398
											H2	Outercanthal width	0.355	0.1632	0.03108	0.3299	0.2163	0.1304	0.3531	0.1295	0.006843
											H3	Interpalpebral superius length	0.1739	0.1714	0.3118	-0.2158	0.2361	0.3629	-0.0002288	0.1392	0.9987
											H4	Interpalpebral inferius length	-0.2585	0.1795	0.1518	0.2289	0.2357	0.3339	-0.04854	0.1429	0.7344
											H5	Left palpebral fissure length	0.1342	0.1821	0.4624	0.4231	0.2154	0.05237	0.2782	0.1399	0.04778
											H6	Right palpebral fissure length	0.2828	0.1846	0.1273	0.1446	0.2194	0.5116	0.2266	0.1404	0.1077
											H7	Mouth width	-0.3179	0.1414	0.02591	0.168	0.1216	0.1703	-0.09171	0.1015	0.3669
											H8	Nasal width	-0.09264	0.1815	0.6104	0.4004	0.2235	0.07639	0.09214	0.1409	0.5136
											H9	Subnasale to left alare	-0.03082	0.1735	0.8592	0.4004	0.2235	0.07639	0.1193	0.1375	0.3863
											H10	Subnasale to right alare	-0.006305	0.1626	0.9691	0.4004	0.2235	0.07639	0.1231	0.1335	0.3573
											V1	Left palpebrale fissure height	0.231	0.1803	0.2018	0.08188	0.2285	0.7208	0.198	0.1417	0.1634
											V2	Right palpebrale fissure height	0.1459	0.1656	0.3795	0.1174	0.2291	0.6095	0.1727	0.1359	0.205
											V3	Philtrum height	0.08144	0.1757	0.6437	0.2915	0.2282	0.2045	0.182	0.1387	0.1906
											V4	Labiale inferius to pogonion	-0.002627	0.1448	0.9855	-0.003973	0.185	0.9829	-0.001798	0.1131	0.9873
											V5	Midendocanthion to labiale superius	0.1158	0.1426	0.418	-0.03333	0.1079	0.758	0.08518	0.09841	0.3875
											V6	Midendocanthion to subnasale	-0.05166	0.129	0.6893	-0.03178	0.06457	0.6237	-0.01912	0.0842	0.8205
											V7	Nasal bridge height	-0.008406	0.1465	0.9543	-0.1452	0.1214	0.2346	-0.03837	0.1022	0.7077
											V8	Nasal height	0.2517	0.1547	0.1058	0.09578	0.09532	0.3174	0.2283	0.1048	0.03029
											V9	Midendocanthion to pogonion	0.1606	0.1461	0.2734	0.04546	0.164	0.7822	0.1194	0.1091	0.2746
											V10	Nasion to pogonion	0.273	0.1537	0.07756	-0.1326	0.1743	0.4485	0.1263	0.1162	0.2781
											V11	Subnasale to pogonion	0.3274	0.1692	0.05477	0.0938	0.2081	0.6532	0.2119	0.1313	0.1078
	PREV017	rs2422241	PC8 (shape)	2	118759506	THORLNC	G	A	9.22453e-08	Liu et al.48	H1	Intercanthal width	-0.01178	0.1584	0.9408	-0.01128	0.14	0.9359	0.002536	0.1153	0.9825
											H2	Outercanthal width	-0.1024	0.1535	0.5055	-0.1693	0.2066	0.4146	-0.1317	0.1231	0.2856
											H3	Interpalpebral superius length	-0.118	0.1594	0.4602	0.2063	0.2236	0.3585	0.01407	0.1307	0.9144
											H4	Interpalpebral inferius length	0.2274	0.1668	0.1747	-0.1372	0.2239	0.5414	0.08059	0.1341	0.5485
											H5	Left palpebral fissure length	-0.04182	0.1693	0.8052	-0.2204	0.2068	0.2893	-0.1206	0.1322	0.3624
											H6	Right palpebral fissure length	-0.1308	0.1723	0.4487	0.06038	0.2082	0.7724	-0.05638	0.1325	0.6707
											H7	Mouth width	0.1936	0.1324	0.1456	-0.06514	0.1161	0.576	0.08324	0.0953	0.3832
											H8	Nasal width	-7.549e-05	0.1686	0.9996	-0.2269	0.2139	0.2915	-0.08508	0.1323	0.5206
											H9	Subnasale to left alare	-0.003322	0.1611	0.9836	-0.2269	0.2139	0.2915	-0.08416	0.1292	0.5153
											H10	Subnasale to right alare	-0.06885	0.1509	0.6487	-0.2269	0.2139	0.2915	-0.1208	0.1253	0.3359
											V1	Left palpebrale fissure height	0.07602	0.1681	0.6517	-0.08295	0.2164	0.7023	0.005534	0.1335	0.967
											V2	Right palpebrale fissure height	-0.03223	0.154	0.8345	0.04457	0.2182	0.8386	-0.01119	0.1283	0.9306
											V3	Philtrum height	-0.001132	0.1633	0.9945	-0.01985	0.2195	0.9281	-0.01503	0.131	0.9088
											V4	Labiale inferius to pogonion	0.0659	0.1344	0.6245	0.2776	0.173	0.1118	0.148	0.1059	0.1632
											V5	Midendocanthion to labiale superius	-0.09413	0.1324	0.4782	-0.05167	0.1021	0.6138	-0.08635	0.09239	0.3508
											V6	Midendocanthion to subnasale	0.04476	0.1198	0.7091	0.003168	0.06123	0.9588	0.02121	0.07906	0.7887
											V7	Nasal bridge height	-0.07066	0.1359	0.6039	0.09147	0.1155	0.4303	-0.01464	0.09602	0.8789
											V8	Nasal height	-0.2158	0.1438	0.1354	-0.08434	0.09034	0.3528	-0.1765	0.09872	0.07493
											V9	Midendocanthion to pogonion	-0.0576	0.1361	0.6727	0.1517	0.1547	0.3292	0.02237	0.1026	0.8276
											V10	Nasion to pogonion	-0.1264	0.1435	0.3794	0.2156	0.1641	0.1921	0.001996	0.1092	0.9854
											V11	Subnasale to pogonion	-0.2187	0.1577	0.1673	0.07424	0.1972	0.7074	-0.09842	0.1236	0.4267
	PREV018	rs2894450	Eyeball Right-Nasion	2	222705348	-	G	A	1.55285e-07	Liu et al.48	H1	Intercanthal width	0.06692	0.1787	0.7084	0.01595	0.165	0.9232	0.02206	0.1323	0.8677
											H2	Outercanthal width	0.2062	0.1727	0.2344	0.1293	0.244	0.5975	0.1833	0.141	0.1947
											H3	Interpalpebral superius length	-0.06231	0.1801	0.7298	-0.1782	0.2641	0.5013	-0.115	0.1497	0.4431
											H4	Interpalpebral inferius length	-0.05077	0.1893	0.7889	0.3141	0.2624	0.2343	0.09209	0.1538	0.5499
											H5	Left palpebral fissure length	-0.02846	0.1911	0.8818	-0.07646	0.2451	0.7557	-0.02933	0.1518	0.8469
											H6	Right palpebral fissure length	-0.08154	0.1947	0.6759	-0.04675	0.2454	0.8493	-0.06806	0.1519	0.6544
											H7	Mouth width	-0.04385	0.1504	0.771	0.08966	0.1367	0.5135	0.02259	0.1094	0.8366
											H8	Nasal width	0.04692	0.1903	0.8055	0.1441	0.2532	0.5705	0.07632	0.1517	0.6153
											H9	Subnasale to left alare	-0.06769	0.1817	0.71	0.1441	0.2532	0.5705	-0.001061	0.1482	0.9943
											H10	Subnasale to right alare	0.1477	0.17	0.3862	0.1441	0.2532	0.5705	0.1284	0.1437	0.3725
											V1	Left palpebrale fissure height	0.16	0.1894	0.3995	-0.1139	0.255	0.6562	0.07397	0.153	0.6293
											V2	Right palpebrale fissure height	0.28	0.1725	0.1065	0.04104	0.2556	0.8728	0.2105	0.1462	0.151
											V3	Philtrum height	0.2515	0.1832	0.1717	-0.03853	0.2563	0.8808	0.1532	0.1495	0.3064
											V4	Labiale inferius to pogonion	0.1477	0.1513	0.3305	-0.2717	0.2047	0.1875	-0.006745	0.1218	0.9559
											V5	Midendocanthion to labiale superius	0.1331	0.1493	0.3742	-0.01815	0.1205	0.8805	0.09322	0.106	0.3798
											V6	Midendocanthion to subnasale	0.1046	0.135	0.4395	-0.0011	0.07217	0.9879	0.07875	0.09054	0.3852
											V7	Nasal bridge height	0.1108	0.1533	0.471	-0.06271	0.1364	0.6467	0.05988	0.11	0.5868
											V8	Nasal height	-0.05308	0.1634	0.7457	-0.09791	0.1065	0.3602	-0.04722	0.1138	0.6786
											V9	Midendocanthion to pogonion	0.1346	0.1533	0.3812	-0.05611	0.1831	0.7599	0.06708	0.1176	0.569
											V10	Nasion to pogonion	0.07258	0.1625	0.6558	0.1469	0.1946	0.4522	0.1089	0.1252	0.3853
											V11	Subnasale to pogonion	0.1058	0.1792	0.5557	0.06876	0.2325	0.768	0.08172	0.1421	0.5656
	PREV019	rs7559271	Nasion position,	2	222776530	PAX	G	A	2.2e-10	Paternoster et al.49	H1	Intercanthal width	0.1809	0.1667	0.2793	0.09574	0.1523	0.531	0.1566	0.123	0.2039
											H2	Outercanthal width	0.1094	0.1622	0.5007	0.2129	0.225	0.3463	0.1465	0.1316	0.2666
											H3	Interpalpebral superius length	-0.02249	0.1686	0.8941	-0.3157	0.2427	0.1964	-0.1296	0.1395	0.3538
											H4	Interpalpebral inferius length	0.08795	0.1771	0.6201	0.41	0.2409	0.09197	0.2065	0.143	0.1499
											H5	Left palpebral fissure length	-0.2987	0.1774	0.09408	0.2501	0.2253	0.2698	-0.09757	0.1414	0.4909
											H6	Right palpebral fissure length	-0.1494	0.1819	0.4129	0.1047	0.2268	0.6454	-0.05406	0.1417	0.7031
											H7	Mouth width	-0.01845	0.1408	0.8959	0.01858	0.1267	0.8837	-0.009626	0.1021	0.9249
											H8	Nasal width	0.2621	0.177	0.1406	0.2461	0.2332	0.294	0.2579	0.1407	0.06788
											H9	Subnasale to left alare	0.03942	0.1701	0.817	0.2461	0.2332	0.294	0.1205	0.1381	0.3835
											H10	Subnasale to right alare	0.2305	0.1585	0.1477	0.2461	0.2332	0.294	0.2416	0.1334	0.07139
											V1	Left palpebrale fissure height	-0.1342	0.1774	0.4504	0.0868	0.2359	0.7137	-0.05578	0.1428	0.6963
											V2	Right palpebrale fissure height	0.03007	0.1627	0.8536	0.2919	0.2345	0.2162	0.1206	0.1366	0.3782
											V3	Philtrum height	-0.07405	0.1724	0.6681	0.2514	0.2361	0.2895	0.0456	0.1397	0.7444
											V4	Labiale inferius to pogonion	0.2535	0.1407	0.07338	-0.1416	0.1905	0.459	0.1048	0.1134	0.3563
											V5	Midendocanthion to labiale superius	0.02502	0.1401	0.8585	0.002588	0.1114	0.9815	0.01174	0.09897	0.9057
											V6	Midendocanthion to subnasale	0.0695	0.1265	0.5834	-0.003764	0.06675	0.9551	0.03797	0.08453	0.6536
											V7	Nasal bridge height	0.1092	0.1435	0.4478	-0.1557	0.1253	0.2169	0.00567	0.1027	0.956
											V8	Nasal height	-0.1337	0.1526	0.3824	-0.08798	0.09851	0.374	-0.1232	0.1059	0.2461
											V9	Midendocanthion to pogonion	0.2424	0.1426	0.09111	0.007998	0.1694	0.9624	0.1533	0.1094	0.162
											V10	Nasion to pogonion	0.1622	0.1517	0.2866	0.1555	0.1798	0.3893	0.1563	0.1166	0.181
											V11	Subnasale to pogonion	0.1562	0.1673	0.3518	0.04117	0.2151	0.8486	0.1157	0.1323	0.3825
	PREV020	rs1978859	Eyeball Right-Nasion	2	222790575	PAX3	T	C	3.60961e-07	Liu et al.48	H1	Intercanthal width	0.07341	0.1921	0.7029	-0.1479	0.1881	0.4337	0.02921	0.1454	0.8409
											H2	Outercanthal width	-0.1091	0.1864	0.5591	0.2645	0.2782	0.3441	0.01135	0.1554	0.9418
											H3	Interpalpebral superius length	0.1038	0.1936	0.5927	-0.1562	0.3023	0.6067	0.02701	0.1647	0.8699
											H4	Interpalpebral inferius length	0.09476	0.2035	0.642	0.2019	0.3017	0.505	0.1213	0.169	0.4735
											H5	Left palpebral fissure length	-0.2903	0.2043	0.1573	0.07233	0.2803	0.797	-0.1863	0.1664	0.2639
											H6	Right palpebral fissure length	-0.3413	0.2078	0.1023	0.2573	0.2796	0.3597	-0.137	0.1668	0.4122
											H7	Mouth width	-0.0377	0.1618	0.816	0.01187	0.1567	0.9398	-0.04138	0.1203	0.731
											H8	Nasal width	0.338	0.203	0.09782	-0.2008	0.2894	0.4894	0.1612	0.1665	0.3338
											H9	Subnasale to left alare	0.03604	0.1955	0.854	-0.2008	0.2894	0.4894	-0.03058	0.1629	0.8512
											H10	Subnasale to right alare	0.1575	0.1828	0.3903	-0.2008	0.2894	0.4894	0.0564	0.1582	0.7217
											V1	Left palpebrale fissure height	-0.1852	0.2036	0.3645	0.3105	0.2902	0.2873	-0.03443	0.1683	0.8381
											V2	Right palpebrale fissure height	-0.01635	0.187	0.9304	0.5103	0.289	0.08061	0.1338	0.1612	0.4072
											V3	Philtrum height	-0.03103	0.1982	0.8758	0.114	0.2931	0.6981	0.007461	0.1646	0.9639
											V4	Labiale inferius to pogonion	0.1505	0.1628	0.3566	-0.0914	0.2361	0.6995	0.06675	0.1338	0.6184
											V5	Midendocanthion to labiale superius	-0.08709	0.1609	0.589	-0.00108	0.1378	0.9938	-0.07728	0.1165	0.5078
											V6	Midendocanthion to subnasale	-0.01768	0.1455	0.9034	-0.0475	0.08241	0.5657	-0.04404	0.09962	0.6588
											V7	Nasal bridge height	0.01068	0.1651	0.9485	-0.1706	0.1552	0.2746	-0.06739	0.1209	0.5779
											V8	Nasal height	-0.2566	0.1747	0.1437	-0.1792	0.121	0.1418	-0.2566	0.1242	0.03972
											V9	Midendocanthion to pogonion	0.09576	0.1651	0.5627	-0.1375	0.2091	0.5124	0.01218	0.1293	0.9251
											V10	Nasion to pogonion	-0.008423	0.1749	0.9616	-0.05506	0.2232	0.8056	-0.03634	0.1378	0.7922
											V11	Subnasale to pogonion	0.004389	0.1931	0.9819	-0.2429	0.2649	0.3614	-0.06796	0.1563	0.664
